# Supplementary material for: A Sensory-Motor Control Model of Animal Flight Explains Why Bats Fly Differently in Light Versus Dark
Source: PLoS Biol. 2015 Jan 28;13(1):e1002046. doi: 10.1371/journal.pbio.1002046 (PMC4309566; doi:10.1371/journal.pbio.1002046)
Supplement: S1 Data — (XLS) [file pbio.1002046.s001.xls]

## Sheet: 1bcd
	Figure 1 b								Figure 1c							Figure 1d
	x1	y1	x2	y2	x3	y3			x1	y1	x2	y2	x3	y3		x1	Y1	x2	y2	x3	y3
	2.3594	1.3867	2.3594	1.3867	2.3594	1.3867			3.304	-0.5637	3.304	-0.5637	3.304	-0.5637		1.0076	-2.6685	1.0076	-2.6685	1.0076	-2.6685
	2.3558	1.3662	2.3582	1.3817	2.3558	1.366			3.2868	-0.5308	3.2885	-0.5326	3.2867	-0.5305		1.0145	-2.644	1.0208	-2.6394	1.0145	-2.644
	2.3522	1.3458	2.3569	1.3763	2.3521	1.3451			3.2699	-0.4985	3.273	-0.5019	3.2694	-0.4975		1.0212	-2.6192	1.0335	-2.6106	1.0212	-2.6192
	2.3486	1.3255	2.3554	1.3707	2.3483	1.3239			3.2532	-0.4668	3.2575	-0.4717	3.2522	-0.4646		1.0277	-2.5941	1.0455	-2.582	1.0277	-2.5941
	2.3449	1.3053	2.3539	1.3648	2.3445	1.3025			3.2366	-0.4358	3.2422	-0.4419	3.2349	-0.4319		1.0341	-2.5686	1.057	-2.5537	1.0341	-2.5686
	2.3412	1.2852	2.3522	1.3585	2.3407	1.2809			3.2203	-0.4054	3.2269	-0.4126	3.2177	-0.3993		1.0402	-2.5428	1.0679	-2.5257	1.0402	-2.5428
	2.3375	1.2653	2.3505	1.352	2.3368	1.259			3.2041	-0.3757	3.2117	-0.3838	3.2005	-0.3669		1.0462	-2.5167	1.0781	-2.498	1.0462	-2.5167
	2.3338	1.2455	2.3486	1.3452	2.3329	1.237			3.1879	-0.3467	3.1965	-0.3555	3.1833	-0.3347		1.0519	-2.4903	1.0878	-2.4705	1.0519	-2.4903
	2.33	1.2259	2.3466	1.3381	2.3289	1.2148			3.1719	-0.3184	3.1814	-0.3276	3.166	-0.3027		1.0575	-2.4636	1.0969	-2.4433	1.0575	-2.4636
	2.3261	1.2064	2.3445	1.3307	2.3248	1.1923			3.1559	-0.2908	3.1663	-0.3001	3.1487	-0.2708		1.0628	-2.4366	1.1054	-2.4163	1.0628	-2.4366
	2.322	1.1867	2.3423	1.323	2.3207	1.1696			3.1397	-0.2635	3.1513	-0.2731	3.1312	-0.2391		1.0679	-2.4092	1.1134	-2.3897	1.0679	-2.4092
	2.3178	1.1667	2.34	1.315	2.3165	1.1465			3.123	-0.2363	3.1364	-0.2466	3.1137	-0.2075		1.0728	-2.3814	1.1207	-2.3632	1.0728	-2.3814
	2.3134	1.1463	2.3376	1.3067	2.3122	1.1231			3.106	-0.209	3.1215	-0.2206	3.0959	-0.176		1.0774	-2.3531	1.1275	-2.3371	1.0774	-2.3531
	2.3087	1.1255	2.3351	1.2981	2.3078	1.0994			3.0885	-0.1818	3.1068	-0.195	3.078	-0.1446		1.0819	-2.3244	1.1337	-2.3112	1.0819	-2.3244
	2.3039	1.1043	2.3325	1.2892	2.3032	1.0754			3.0706	-0.1545	3.0922	-0.1698	3.06	-0.1133		1.0861	-2.2953	1.1393	-2.2856	1.0861	-2.2953
	2.2988	1.0827	2.3297	1.28	2.2986	1.051			3.0523	-0.1273	3.0775	-0.1451	3.0417	-0.0822		1.0901	-2.2658	1.1444	-2.2602	1.0901	-2.2658
	2.2935	1.0608	2.3268	1.2705	2.2939	1.0263			3.0335	-0.1001	3.0628	-0.1209	3.0232	-0.0512		1.0938	-2.2359	1.149	-2.2351	1.0938	-2.2359
	2.288	1.0385	2.3239	1.2606	2.289	1.0014			3.0144	-0.0729	3.0479	-0.0972	3.0045	-0.0204		1.0973	-2.2056	1.153	-2.2103	1.0973	-2.2056
	2.2823	1.0159	2.3208	1.2504	2.284	0.9761			2.9948	-0.0458	3.0329	-0.0739	2.9856	0.0102		1.1005	-2.1749	1.1565	-2.1858	1.1005	-2.1749
	2.2764	0.993	2.3176	1.2399	2.2789	0.9505			2.9747	-0.0187	3.0177	-0.0511	2.9664	0.0407		1.1035	-2.1438	1.1595	-2.1615	1.1035	-2.1438
	2.2702	0.9696	2.3143	1.2291	2.2736	0.9246			2.9543	0.0083	3.0023	-0.0288	2.9469	0.071		1.1061	-2.1123	1.1619	-2.1374	1.1061	-2.1123
	2.2637	0.946	2.3109	1.2179	2.2682	0.8985			2.9333	0.0352	2.9866	-0.0071	2.9272	0.101		1.1085	-2.0804	1.1638	-2.1137	1.1085	-2.0804
	2.2571	0.922	2.3074	1.2063	2.2626	0.8721			2.912	0.0621	2.9708	0.0141	2.9072	0.1308		1.1105	-2.0482	1.1649	-2.0902	1.1105	-2.0482
	2.2502	0.8976	2.3038	1.1944	2.2569	0.8454			2.8902	0.0889	2.9547	0.0345	2.887	0.1604		1.1123	-2.0157	1.1653	-2.067	1.1123	-2.0157
	2.243	0.873	2.3001	1.1821	2.251	0.8185			2.8679	0.1155	2.9384	0.0542	2.8664	0.1897		1.1138	-1.9828	1.1646	-2.044	1.1138	-1.9828
	2.2355	0.848	2.2963	1.1695	2.245	0.7913			2.8451	0.1421	2.9219	0.0725	2.8455	0.2187		1.1149	-1.9495	1.1627	-2.0213	1.1149	-1.9495
	2.2278	0.8227	2.2924	1.1565	2.2387	0.7638			2.8219	0.1685	2.9052	0.089	2.8243	0.2475		1.1157	-1.9159	1.1605	-1.9989	1.1157	-1.9159
	2.2199	0.7971	2.2884	1.1431	2.2323	0.7362			2.7982	0.1948	2.8884	0.1044	2.8027	0.2759		1.1162	-1.882	1.1583	-1.9767	1.1162	-1.882
	2.2116	0.7712	2.2844	1.1293	2.2256	0.7083			2.774	0.221	2.8715	0.1178	2.7808	0.304		1.1163	-1.8478	1.1561	-1.9549	1.1163	-1.8478
	2.2031	0.745	2.2802	1.1152	2.2188	0.6801			2.7493	0.2469	2.8546	0.1305	2.7586	0.3318		1.1161	-1.8132	1.1539	-1.9333	1.1161	-1.8132
	2.1944	0.7185	2.276	1.1006	2.2117	0.6518			2.7242	0.2726	2.8376	0.1426	2.7361	0.3592		1.1156	-1.7784	1.1517	-1.9119	1.1156	-1.7784
	2.1854	0.692	2.2717	1.0857	2.2045	0.6235			2.6987	0.298	2.8205	0.158	2.7132	0.3861		1.1147	-1.7435	1.1495	-1.8909	1.1147	-1.7435
	2.1762	0.6654	2.2674	1.0704	2.1971	0.5951			2.6729	0.3231	2.8034	0.1724	2.6902	0.4124		1.1134	-1.7085	1.1475	-1.8701	1.1134	-1.7085
	2.1667	0.6386	2.2629	1.0547	2.1894	0.5667			2.6466	0.3478	2.7863	0.1856	2.6668	0.4383		1.1118	-1.6733	1.1456	-1.8496	1.1118	-1.6733
	2.157	0.6117	2.2581	1.0386	2.1816	0.5383			2.62	0.3721	2.7692	0.198	2.6432	0.4636		1.1098	-1.638	1.1441	-1.8294	1.1098	-1.638
	2.1471	0.5847	2.2536	1.0223	2.1735	0.5098			2.593	0.3961	2.752	0.2106	2.6193	0.4884		1.1075	-1.6026	1.1431	-1.8095	1.1075	-1.6026
	2.137	0.5577	2.2485	1.0056	2.1652	0.4813			2.5657	0.4197	2.7347	0.2257	2.5952	0.5126		1.1048	-1.5671	1.1425	-1.7899	1.1048	-1.5671
	2.1265	0.5305	2.2433	0.9888	2.1567	0.4527			2.538	0.4429	2.7172	0.2427	2.5708	0.5362		1.1017	-1.5315	1.1424	-1.7706	1.1017	-1.5315
	2.1159	0.5032	2.238	0.972	2.148	0.4242			2.5099	0.4657	2.6996	0.261	2.5461	0.5593		1.0983	-1.4959	1.1426	-1.7516	1.0983	-1.4959
	2.105	0.4759	2.2325	0.9553	2.139	0.3956			2.4814	0.4881	2.6817	0.2803	2.5211	0.5817		1.0945	-1.4601	1.1432	-1.7329	1.0945	-1.4601
	2.0939	0.4485	2.2272	0.9388	2.1297	0.3671			2.4526	0.51	2.6636	0.3005	2.4959	0.6035		1.0903	-1.4243	1.1434	-1.7143	1.0903	-1.4243
	2.0825	0.4212	2.2213	0.9217	2.1203	0.3388			2.4236	0.5314	2.6451	0.3213	2.4706	0.6246		1.0858	-1.3886	1.1432	-1.6962	1.0858	-1.3886
	2.071	0.394	2.2153	0.9027	2.1106	0.3106			2.3944	0.5522	2.6262	0.3426	2.4451	0.6449		1.081	-1.353	1.1426	-1.6786	1.081	-1.353
	2.0593	0.3669	2.209	0.8772	2.1007	0.2826			2.3649	0.5725	2.6067	0.3642	2.4195	0.6645		1.0757	-1.3175	1.1417	-1.6629	1.0757	-1.3175
	2.0475	0.3399	2.2024	0.8564	2.0906	0.2548			2.3352	0.5923	2.5868	0.3865	2.3938	0.6834		1.0702	-1.2821	1.1406	-1.6475	1.0702	-1.2821
	2.0354	0.313	2.1962	0.8348	2.0803	0.2271			2.3053	0.6115	2.5662	0.4099	2.3679	0.7015		1.0643	-1.2468	1.1397	-1.6314	1.0643	-1.2468
	2.0231	0.2862	2.1899	0.8124	2.0697	0.1996			2.2752	0.6301	2.5449	0.4343	2.342	0.7189		1.058	-1.2116	1.1386	-1.6146	1.058	-1.2116
	2.0107	0.2594	2.1836	0.7889	2.0589	0.1723			2.2449	0.6481	2.5229	0.4584	2.316	0.7355		1.0514	-1.1765	1.1374	-1.5974	1.0514	-1.1765
	1.9981	0.2328	2.177	0.7644	2.0479	0.1452			2.2144	0.6656	2.5001	0.4828	2.2899	0.7514		1.0445	-1.1416	1.1359	-1.5802	1.0445	-1.1416
	1.9852	0.2062	2.1702	0.7356	2.0366	0.1183			2.1838	0.6825	2.4764	0.5076	2.2637	0.7665		1.0372	-1.1067	1.1339	-1.5628	1.0372	-1.1067
	1.9722	0.1797	2.1633	0.7109	2.025	0.0916			2.1529	0.6989	2.4519	0.5326	2.2375	0.7808		1.0296	-1.072	1.1315	-1.5453	1.0296	-1.072
	1.959	0.1534	2.1561	0.6852	2.0132	0.065			2.1219	0.7146	2.4266	0.5581	2.2112	0.7944		1.0216	-1.0374	1.1285	-1.5278	1.0216	-1.0374
	1.9456	0.1272	2.1488	0.6586	2.0012	0.0387			2.0907	0.7298	2.4005	0.584	2.1848	0.8072		1.0133	-1.0029	1.1254	-1.5101	1.0133	-1.0029
	1.932	0.1011	2.1413	0.6318	1.9889	0.0126			2.0594	0.7444	2.3736	0.6105	2.1585	0.8192		1.0047	-0.9685	1.1222	-1.4925	1.0047	-0.9685
	1.9183	0.0751	2.1335	0.6052	1.9763	-0.0133			2.0279	0.7584	2.3459	0.6377	2.1321	0.8305		0.9958	-0.9343	1.1191	-1.4748	0.9958	-0.9343
	1.9043	0.0492	2.1255	0.5798	1.9635	-0.039			1.9963	0.7717	2.3174	0.6648	2.1057	0.841		0.9865	-0.9002	1.1159	-1.4572	0.9865	-0.9002
	1.8902	0.0234	2.1173	0.5553	1.9504	-0.0645			1.9645	0.7845	2.2882	0.6913	2.0794	0.8507		0.9769	-0.8662	1.1125	-1.4399	0.9769	-0.8662
	1.8759	-0.0022	2.109	0.5318	1.9371	-0.0897			1.9326	0.7967	2.2583	0.717	2.0531	0.8596		0.9669	-0.8323	1.109	-1.4229	0.9669	-0.8323
	1.8614	-0.0277	2.1005	0.5078	1.9235	-0.1147			1.9007	0.8083	2.228	0.7418	2.0269	0.8678		0.9566	-0.7985	1.1052	-1.4064	0.9566	-0.7985
	1.8467	-0.0531	2.0917	0.4843	1.9096	-0.1395			1.8686	0.8193	2.1977	0.7657	2.0007	0.8753		0.9459	-0.7647	1.1013	-1.3905	0.9459	-0.7647
	1.832	-0.0782	2.0827	0.4618	1.8956	-0.1638			1.8364	0.8297	2.1678	0.7884	1.9745	0.882		0.935	-0.7314	1.0971	-1.3749	0.935	-0.7314
	1.8174	-0.1026	2.0734	0.4404	1.8816	-0.1875			1.8039	0.8396	2.138	0.81	1.9482	0.8879		0.924	-0.6988	1.0928	-1.3591	0.924	-0.6988
	1.8029	-0.1264	2.0642	0.4202	1.8675	-0.2105			1.7711	0.8489	2.1084	0.8304	1.9219	0.8932		0.9128	-0.667	1.0883	-1.3417	0.9128	-0.667
	1.7884	-0.1497	2.0552	0.4012	1.8535	-0.2329			1.7382	0.8576	2.0787	0.8495	1.8955	0.8977		0.9015	-0.6359	1.0839	-1.324	0.9014	-0.636
	1.7741	-0.1724	2.0463	0.3835	1.8394	-0.2547			1.705	0.8658	2.0491	0.8672	1.8691	0.9015		0.89	-0.6056	1.0796	-1.3059	0.8898	-0.6057
	1.7599	-0.1946	2.0378	0.3672	1.8253	-0.2759			1.6716	0.8733	2.0195	0.8835	1.8426	0.9045		0.8783	-0.5761	1.0757	-1.2875	0.8781	-0.5762
	1.7458	-0.2162	2.0297	0.3521	1.8112	-0.2965			1.6381	0.8803	1.9894	0.8983	1.8162	0.9068		0.8664	-0.5473	1.0722	-1.2689	0.8661	-0.5475
	1.7319	-0.2372	2.022	0.3377	1.7971	-0.3164			1.6043	0.8867	1.9597	0.9118	1.7898	0.9084		0.8544	-0.5193	1.0693	-1.25	0.8539	-0.5195
	1.718	-0.2577	2.0149	0.3236	1.7831	-0.3357			1.5704	0.8925	1.9305	0.9238	1.7634	0.9092		0.8422	-0.492	1.067	-1.2318	0.8415	-0.4923
	1.7043	-0.2777	2.0084	0.3094	1.7691	-0.3545			1.5363	0.8976	1.9019	0.9345	1.7371	0.9092		0.8299	-0.4656	1.0652	-1.213	0.8289	-0.466
	1.6907	-0.2971	2.0024	0.2951	1.7551	-0.3727			1.5019	0.9022	1.8736	0.9438	1.7107	0.9085		0.8173	-0.4398	1.0638	-1.1925	0.8161	-0.4404
	1.6773	-0.3161	1.9969	0.2806	1.7411	-0.3903			1.4672	0.9061	1.8456	0.9518	1.6842	0.907		0.8046	-0.4148	1.0626	-1.1715	0.803	-0.4155
	1.6639	-0.3346	1.9919	0.2658	1.7271	-0.4074			1.4322	0.9094	1.8176	0.9586	1.6576	0.9047		0.7917	-0.3904	1.0615	-1.15	0.7897	-0.3914
	1.6506	-0.3526	1.9873	0.2506	1.7132	-0.424			1.3969	0.9121	1.79	0.9643	1.631	0.9017		0.7786	-0.3668	1.0601	-1.1281	0.7761	-0.368
	1.6375	-0.3702	1.9827	0.2349	1.6994	-0.44			1.3613	0.9142	1.7628	0.9688	1.6042	0.8978		0.7654	-0.3438	1.0585	-1.1061	0.7624	-0.3454
	1.6245	-0.3874	1.978	0.2186	1.6856	-0.4556			1.3254	0.9156	1.736	0.9722	1.5775	0.8931		0.752	-0.3216	1.0562	-1.0842	0.7484	-0.3235
	1.6116	-0.404	1.973	0.2017	1.6718	-0.4706			1.2892	0.9163	1.7096	0.9745	1.5508	0.8875		0.7385	-0.3	1.0533	-1.0625	0.7342	-0.3023
	1.5989	-0.4203	1.9675	0.1842	1.6582	-0.4852			1.2528	0.9163	1.6838	0.9758	1.524	0.8811		0.7248	-0.2792	1.0496	-1.0411	0.7198	-0.282
	1.5863	-0.4361	1.9612	0.166	1.6446	-0.4993			1.2161	0.9156	1.6587	0.9763	1.4974	0.8739		0.7111	-0.259	1.0451	-1.0201	0.7053	-0.2624
	1.5739	-0.4515	1.954	0.1471	1.6311	-0.5129			1.1792	0.9143	1.6338	0.9759	1.4708	0.8658		0.6972	-0.2396	1.0399	-0.9994	0.6906	-0.2435
	1.5616	-0.4665	1.9458	0.1276	1.6178	-0.526			1.1421	0.9122	1.6087	0.9756	1.4443	0.8569		0.683	-0.2204	1.0341	-0.9791	0.6755	-0.2252
	1.5495	-0.4812	1.9367	0.1075	1.6045	-0.5387			1.1047	0.9093	1.583	0.9755	1.4179	0.847		0.6681	-0.2012	1.0277	-0.9591	0.6598	-0.207
	1.5375	-0.4955	1.9267	0.087	1.5913	-0.551			1.0672	0.9057	1.5569	0.9752	1.3916	0.8363		0.6525	-0.1819	1.0208	-0.9392	0.6434	-0.189
	1.5256	-0.5094	1.9159	0.0662	1.5782	-0.5629			1.0294	0.9013	1.5306	0.9749	1.3653	0.8246		0.6363	-0.1627	1.0135	-0.9195	0.6264	-0.1714
	1.5138	-0.5229	1.9047	0.0454	1.5652	-0.5744			0.9914	0.8961	1.5045	0.9744	1.3393	0.812		0.6195	-0.1435	1.0058	-0.8999	0.6087	-0.154
	1.5022	-0.5361	1.8933	0.0248	1.5523	-0.5855			0.9533	0.8902	1.4786	0.973	1.3134	0.7985		0.6019	-0.1244	0.9977	-0.8802	0.5904	-0.1369
	1.4908	-0.549	1.8819	0.0045	1.5396	-0.5962			0.9151	0.8834	1.4529	0.9716	1.2878	0.7841		0.5837	-0.1054	0.9893	-0.8604	0.5714	-0.1202
	1.4795	-0.5615	1.8709	-0.015	1.5269	-0.6065			0.8767	0.8758	1.4275	0.9705	1.2625	0.7687		0.5648	-0.0864	0.9805	-0.8406	0.5517	-0.1039
	1.4683	-0.5737	1.8606	-0.0336	1.5145	-0.6165			0.8382	0.8673	1.4024	0.9697	1.2374	0.7525		0.5453	-0.0676	0.9714	-0.8207	0.5315	-0.088
	1.4573	-0.5856	1.8511	-0.0512	1.5021	-0.6261			0.7997	0.858	1.3776	0.9693	1.2127	0.7353		0.525	-0.0489	0.9621	-0.8006	0.5105	-0.0726
	1.4465	-0.5972	1.8427	-0.0675	1.4899	-0.6354			0.7611	0.8478	1.3529	0.9688	1.1884	0.7173		0.5041	-0.0305	0.9527	-0.7806	0.489	-0.0577
	1.4357	-0.6084	1.8354	-0.0825	1.4778	-0.6443			0.7227	0.8368	1.3283	0.9684	1.1645	0.6984		0.4826	-0.0124	0.9432	-0.7605	0.4669	-0.0434
	1.4252	-0.6194	1.8293	-0.0963	1.4659	-0.653			0.6844	0.825	1.304	0.9678	1.1412	0.6786		0.4605	0.0054	0.9336	-0.7403	0.4443	-0.0298
	1.4147	-0.6301	1.8241	-0.1088	1.4541	-0.6613			0.6462	0.8123	1.2799	0.967	1.1184	0.6581		0.4379	0.0229	0.9239	-0.72	0.4213	-0.0168
	1.4044	-0.6406	1.8196	-0.1203	1.4424	-0.6694			0.6082	0.7987	1.2559	0.9663	1.0961	0.6367		0.4146	0.04	0.9138	-0.6997	0.3977	-0.0045
	1.3943	-0.6507	1.8157	-0.1308	1.4309	-0.6771			0.5703	0.7843	1.2319	0.9657	1.0744	0.6146		0.3908	0.0567	0.9035	-0.6792	0.3736	0.007
	1.3843	-0.6606	1.8122	-0.1406	1.4195	-0.6846			0.5327	0.7691	1.2078	0.9656	1.0533	0.5917		0.3664	0.0729	0.8928	-0.6587	0.3491	0.0178
	1.3744	-0.6703	1.8088	-0.1498	1.4083	-0.6918			0.4954	0.7529	1.1838	0.9662	1.0328	0.5681		0.3414	0.0887	0.8816	-0.6382	0.3241	0.0278
	1.3647	-0.6797	1.8052	-0.1586	1.3972	-0.6988			0.4582	0.7359	1.1598	0.9675	1.013	0.5437		0.3158	0.1041	0.87	-0.6176	0.2987	0.0369
	1.3551	-0.6888	1.8013	-0.1672	1.3863	-0.7055			0.4214	0.718	1.1358	0.9687	0.9939	0.5186		0.2897	0.119	0.8579	-0.597	0.273	0.0452
	1.3455	-0.6978	1.7969	-0.1758	1.3756	-0.712			0.3849	0.6993	1.1119	0.9694	0.9755	0.4929		0.2632	0.1333	0.8468	-0.5764	0.2469	0.0526
	1.3357	-0.7069	1.792	-0.1844	1.365	-0.7182			0.349	0.6798	1.0882	0.9693	0.9579	0.4667		0.2363	0.1469	0.8359	-0.5559	0.2207	0.059
	1.3258	-0.7161	1.7864	-0.1932	1.3546	-0.7243			0.3135	0.6595	1.0649	0.9684	0.941	0.4399		0.209	0.16	0.825	-0.5354	0.1943	0.0645
	1.3156	-0.7253	1.7801	-0.2023	1.3443	-0.7301			0.2786	0.6385	1.0413	0.9665	0.925	0.4126		0.1814	0.1723	0.814	-0.5149	0.1679	0.069
	1.3053	-0.7346	1.7732	-0.2118	1.3342	-0.7357			0.2442	0.6167	1.0174	0.9637	0.9098	0.3849		0.1535	0.184	0.8028	-0.4944	0.1413	0.0724
	1.2948	-0.7439	1.7657	-0.2219	1.3243	-0.7412			0.2104	0.5942	0.9933	0.96	0.8953	0.3567		0.1252	0.1951	0.7914	-0.4733	0.1148	0.0749
	1.2841	-0.7533	1.7577	-0.2326	1.3145	-0.7465			0.1771	0.5709	0.9691	0.9555	0.8817	0.3281		0.0967	0.2054	0.7797	-0.452	0.0882	0.0764
	1.2733	-0.7627	1.7492	-0.2441	1.3049	-0.7516			0.1445	0.5469	0.9449	0.9506	0.8689	0.2992		0.0679	0.215	0.7678	-0.4304	0.0617	0.0768
	1.2622	-0.7721	1.7403	-0.2565	1.2954	-0.7566			0.1124	0.5222	0.9204	0.9454	0.8568	0.2699		0.0388	0.2239	0.7556	-0.4087	0.0353	0.0762
	1.251	-0.7816	1.731	-0.2696	1.2861	-0.7614			0.0811	0.4967	0.896	0.9399	0.8456	0.2402		0.0095	0.2321	0.7431	-0.3868	0.009	0.0746
	1.2398	-0.7909	1.7215	-0.2836	1.277	-0.7661			0.0503	0.4706	0.8715	0.934	0.8352	0.2103		-0.02	0.2395	0.7304	-0.365	-0.0172	0.0719
	1.2287	-0.8	1.7118	-0.2984	1.2681	-0.7707			0.0203	0.4439	0.8471	0.9275	0.8256	0.1803		-0.0496	0.2462	0.7173	-0.3431	-0.043	0.0682
	1.2177	-0.8088	1.702	-0.3137	1.2593	-0.7751			-0.009	0.4165	0.8227	0.9203	0.8168	0.1501		-0.0794	0.2521	0.7039	-0.3209	-0.0686	0.0635
	1.2069	-0.8173	1.6923	-0.3294	1.2507	-0.7795			-0.0375	0.3886	0.7984	0.9122	0.8088	0.1198		-0.1093	0.2572	0.6902	-0.2986	-0.0939	0.0578
	1.1961	-0.8255	1.6826	-0.3452	1.2422	-0.7838			-0.0653	0.36	0.7739	0.9026	0.8016	0.0894		-0.1392	0.2615	0.6762	-0.2761	-0.1187	0.0511
			1.6733	-0.3608	1.2339	-0.788			-0.0924	0.3309	0.7494	0.8915	0.7951	0.0589		-0.1692	0.2651	0.6619	-0.2536	-0.1432	0.0434
			1.6644	-0.3758	1.2258	-0.7921			-0.1186	0.3012	0.7247	0.879	0.7894	0.0283		-0.1992	0.2679	0.6473	-0.2311	-0.1672	0.0347
			1.656	-0.3899	1.2179	-0.7962			-0.1441	0.271	0.6998	0.8653	0.7843	-0.0022		-0.2292	0.2699	0.6326	-0.2088	-0.1907	0.0251
			1.6483	-0.4028	1.2102	-0.8003			-0.1688	0.2403	0.6747	0.851	0.78	-0.0328		-0.2593	0.2711	0.6176	-0.1867	-0.2137	0.0145
			1.6413	-0.4142	1.2026	-0.8043			-0.1927	0.2091	0.6492	0.8358	0.7763	-0.0634		-0.2893	0.2715	0.6024	-0.1649	-0.2361	0.003
			1.635	-0.4239	1.1953	-0.8083			-0.2156	0.1777	0.6235	0.8195	0.7733	-0.0937		-0.3194	0.2712	0.587	-0.1434	-0.2579	-0.0094
			1.6294	-0.4318	1.1881	-0.8123			-0.2373	0.1463	0.5974	0.8023	0.7709	-0.1235		-0.3494	0.27	0.5715	-0.1223	-0.2792	-0.0227
			1.6245	-0.4381					-0.2578	0.1151	0.571	0.7841	0.7692	-0.1527		-0.3796	0.2681	0.5558	-0.1015	-0.3	-0.037
			1.62	-0.4429					-0.2772	0.084	0.5444	0.7637	0.768	-0.1814		-0.4097	0.2653	0.5399	-0.0813	-0.3201	-0.0522
			1.6157	-0.4466					-0.2955	0.053	0.5175	0.7415	0.7673	-0.2095		-0.4398	0.2618	0.5237	-0.0615	-0.3396	-0.0682
			1.6114	-0.4496					-0.3127	0.0223	0.4904	0.7179	0.7671	-0.2371		-0.4699	0.2575	0.5074	-0.0424	-0.3583	-0.0852
			1.6069	-0.4522					-0.3288	-0.0082	0.4632	0.6934	0.7674	-0.2642		-0.5	0.2524	0.4908	-0.024	-0.3763	-0.1029
			1.6018	-0.4548					-0.3438	-0.0385	0.436	0.6699	0.768	-0.2907		-0.53	0.2464	0.474	-0.0062	-0.3936	-0.1214
			1.596	-0.4577					-0.3579	-0.0685	0.4087	0.6458	0.7691	-0.3166		-0.5598	0.2397	0.4568	0.0108	-0.41	-0.1408
			1.5892	-0.4613					-0.3709	-0.0982	0.3816	0.6211	0.7704	-0.342		-0.5896	0.2322	0.4393	0.0272	-0.4255	-0.1608
			1.5813	-0.4657					-0.3829	-0.1276	0.3546	0.5955	0.7721	-0.3668		-0.6193	0.2238	0.4214	0.0429	-0.4402	-0.1816
			1.5721	-0.471					-0.3941	-0.1567	0.3279	0.569	0.774	-0.3911		-0.649	0.2146	0.403	0.058	-0.4541	-0.2033
			1.5618	-0.4774					-0.4043	-0.1855	0.3018	0.5417	0.7762	-0.415		-0.6787	0.2045	0.3841	0.0726	-0.4671	-0.2258
			1.5505	-0.4848					-0.4137	-0.2139	0.2762	0.515	0.7787	-0.4384		-0.7084	0.1936	0.3648	0.0867	-0.4792	-0.2491
			1.5384	-0.4931					-0.4223	-0.242	0.2513	0.4899	0.7813	-0.4612		-0.738	0.1817	0.345	0.1003	-0.4903	-0.2731
			1.5258	-0.5021					-0.4301	-0.2697	0.2272	0.4661	0.7841	-0.4836		-0.7676	0.169	0.3247	0.1136	-0.5004	-0.2978
			1.5129	-0.5117					-0.4371	-0.2971	0.204	0.4434	0.7872	-0.5055		-0.797	0.1555	0.304	0.1266	-0.5095	-0.3232
			1.4999	-0.5216					-0.4434	-0.324	0.1818	0.4217	0.7903	-0.527		-0.8262	0.141	0.283	0.1395	-0.5174	-0.3492
			1.4872	-0.5317					-0.4489	-0.3505	0.1608	0.4011	0.7936	-0.5479		-0.8553	0.1257	0.2616	0.1523	-0.5242	-0.3757
			1.4748	-0.5418					-0.4539	-0.3765	0.141	0.3816	0.797	-0.5684		-0.8842	0.1094	0.2399	0.1652	-0.5299	-0.4027
			1.4631	-0.5517					-0.4581	-0.4021	0.1223	0.3622	0.8005	-0.5885		-0.913	0.0923	0.2181	0.1783	-0.5343	-0.4303
			1.4521	-0.5613					-0.4618	-0.4273	0.1044	0.3445	0.8041	-0.6081		-0.9415	0.0742	0.1962	0.1914	-0.5374	-0.4584
			1.4418	-0.5705					-0.4649	-0.4521	0.0872	0.3269	0.8078	-0.6273		-0.9698	0.0552	0.1743	0.2048	-0.5393	-0.4869
			1.4323	-0.5794					-0.4675	-0.4765	0.0703	0.3092	0.8116	-0.6462		-0.9978	0.0353	0.1525	0.2185	-0.5399	-0.5158
			1.4237	-0.5877					-0.4695	-0.5004	0.0537	0.2921	0.8154	-0.6646		-1.0256	0.0144	0.1308	0.2323	-0.5391	-0.545
			1.4158	-0.5956					-0.4711	-0.5239	0.0372	0.2757	0.8193	-0.6826		-1.0531	-0.0074	0.1092	0.2463	-0.5369	-0.5745
			1.4087	-0.603					-0.4721	-0.547	0.0219	0.26	0.8232	-0.7003		-1.0802	-0.0301	0.0878	0.2604	-0.5334	-0.6042
			1.4023	-0.6099					-0.4727	-0.5696	0.007	0.2449	0.8271	-0.7175		-1.1069	-0.0538	0.0666	0.2745	-0.5283	-0.634
			1.3965	-0.6162					-0.4729	-0.5917	-0.0075	0.2305	0.8311	-0.7344		-1.1333	-0.0784	0.0455	0.2885	-0.5219	-0.6638
			1.3913	-0.622					-0.4727	-0.6134	-0.022	0.2167	0.8351	-0.7509		-1.1591	-0.1039	0.0245	0.3022	-0.5139	-0.6937
			1.3867	-0.6274					-0.4722	-0.6346	-0.0373	0.204	0.839	-0.7671		-1.1845	-0.1302	0.0035	0.3154	-0.5045	-0.7233
			1.3825	-0.6322					-0.4713	-0.6554	-0.0533	0.1921	0.843	-0.7829		-1.2092	-0.1575	-0.0175	0.3282	-0.4936	-0.7527
			1.3787	-0.6367					-0.47	-0.6758	-0.0695	0.181	0.8469	-0.7984		-1.2334	-0.1855	-0.0386	0.3405	-0.4813	-0.7818
			1.3751	-0.6408					-0.4684	-0.6958	-0.0859	0.1705	0.8509	-0.8136		-1.2569	-0.2143	-0.0599	0.352	-0.4675	-0.8105
			1.3718	-0.6446					-0.4666	-0.7153	-0.1026	0.1577	0.8548	-0.8284		-1.2797	-0.2439	-0.0814	0.3629	-0.4523	-0.8387
			1.3684	-0.6482					-0.4644	-0.7345	-0.1195	0.1438	0.8587	-0.843		-1.3019	-0.2743	-0.1033	0.3729	-0.4357	-0.8663
			1.365	-0.6518					-0.4621	-0.7532	-0.1363	0.1295	0.8626	-0.8573		-1.3233	-0.3054	-0.1255	0.382	-0.4177	-0.8934
			1.3614	-0.6554					-0.4594	-0.7714	-0.1529	0.119	0.8664	-0.8712		-1.344	-0.3373	-0.1481	0.39	-0.3983	-0.9197
			1.3575	-0.6591					-0.4566	-0.7893	-0.1694	0.1088	0.8702	-0.8849		-1.3639	-0.3699	-0.1711	0.397	-0.3776	-0.9454
			1.3531	-0.6631					-0.4536	-0.8067	-0.1858	0.0986	0.874	-0.8982		-1.3829	-0.4032	-0.1944	0.4029	-0.3556	-0.9702
			1.3483	-0.6673					-0.4503	-0.8238	-0.202	0.088	0.8777	-0.9113		-1.4011	-0.4371	-0.218	0.4077	-0.3324	-0.994
			1.343	-0.6719					-0.4469	-0.8405	-0.2182	0.0767	0.8813	-0.9241		-1.4184	-0.4714	-0.2418	0.4116	-0.3081	-1.0168
			1.3371	-0.6768					-0.4434	-0.8568	-0.2349	0.0642	0.8849	-0.9367		-1.4347	-0.5062	-0.2659	0.4145	-0.2828	-1.0385
			1.3309	-0.6821					-0.4397	-0.8727	-0.2516	0.0502	0.8885	-0.949		-1.45	-0.5415	-0.2902	0.4166	-0.2565	-1.0591
			1.3242	-0.6877					-0.4358	-0.8883	-0.2682	0.035	0.892	-0.9611		-1.4644	-0.5771	-0.3145	0.418	-0.2293	-1.0785
			1.3173	-0.6937					-0.4319	-0.9035	-0.284	0.0189	0.8954	-0.9729		-1.4777	-0.6131	-0.3388	0.4186	-0.2012	-1.0967
			1.3102	-0.6999					-0.4278	-0.9184	-0.299	0.0023	0.8988	-0.9845		-1.4901	-0.6494	-0.363	0.4186	-0.1724	-1.1137
			1.303	-0.7064					-0.4237	-0.9329	-0.3138	-0.0147	0.9021	-0.9959		-1.5014	-0.6861	-0.387	0.4181	-0.1428	-1.1295
			1.2959	-0.713					-0.4195	-0.9471	-0.3282	-0.0318	0.9053	-1.007		-1.5117	-0.723	-0.4108	0.4171	-0.1125	-1.144
			1.2889	-0.7198					-0.4151	-0.9609	-0.342	-0.0491	0.9084	-1.0179		-1.521	-0.7602	-0.4342	0.4157	-0.0816	-1.1572
			1.2821	-0.7267					-0.4108	-0.9744	-0.3555	-0.0667	0.9115	-1.0286		-1.5293	-0.7976	-0.4573	0.4139	-0.0505	-1.1691
			1.2755	-0.7337					-0.4064	-0.9876	-0.3686	-0.0846	0.9145	-1.039		-1.5365	-0.835	-0.4799	0.4119	-0.0195	-1.1795
			1.2693	-0.7407					-0.4019	-1.0005	-0.3814	-0.1028	0.9175	-1.0493		-1.5426	-0.8725	-0.5022	0.4096	0.0112	-1.1884
			1.2633	-0.7476					-0.3974	-1.0131	-0.3938	-0.1214	0.9203	-1.0594		-1.5477	-0.9101	-0.5241	0.4072	0.0417	-1.1961
			1.2577	-0.7543					-0.3928	-1.0254	-0.406	-0.14	0.9231	-1.0693		-1.5518	-0.9476	-0.5456	0.4045	0.0718	-1.2024
			1.2525	-0.7608					-0.3883	-1.0374	-0.4181	-0.1584	0.9258	-1.079		-1.5548	-0.9851	-0.5667	0.4017	0.1016	-1.2075
			1.2476	-0.7668					-0.3837	-1.0491	-0.4298	-0.1767	0.9284	-1.0885		-1.5568	-1.0225	-0.5876	0.3987	0.1309	-1.2114
			1.243	-0.7724					-0.3791	-1.0606	-0.4412	-0.195	0.931	-1.0979		-1.5577	-1.0599	-0.6083	0.3955	0.1597	-1.2142
			1.2388	-0.7777					-0.3746	-1.0718	-0.4522	-0.2136	0.9334	-1.107		-1.5577	-1.0971	-0.6289	0.392	0.188	-1.216
			1.2348	-0.7826					-0.37	-1.0827	-0.4629	-0.2314	0.9358	-1.116		-1.5567	-1.1342	-0.6494	0.3882	0.2158	-1.2168
			1.2312	-0.7872					-0.3654	-1.0934	-0.4732	-0.2493	0.9381	-1.1248		-1.5547	-1.1712	-0.6701	0.384	0.243	-1.2167
			1.2279	-0.7915					-0.3609	-1.1038	-0.483	-0.2672	0.9403	-1.1334		-1.5517	-1.208	-0.6908	0.3794	0.2697	-1.2158
			1.2248	-0.7953					-0.3564	-1.114	-0.4928	-0.285	0.9424	-1.1419		-1.5477	-1.2447	-0.7118	0.3743	0.2958	-1.214
			1.2219	-0.7989					-0.3519	-1.124	-0.5024	-0.3029	0.9444	-1.1502		-1.5427	-1.2813	-0.7329	0.3687	0.3213	-1.2115
			1.2192	-0.8023					-0.3475	-1.1337	-0.5117	-0.3208	0.9463	-1.1584		-1.5368	-1.3176	-0.7544	0.3625	0.3463	-1.2084
			1.2166	-0.8058					-0.343	-1.1432	-0.5208	-0.3388	0.9482	-1.1664		-1.53	-1.3537	-0.7761	0.3556	0.3707	-1.2045
			1.2141	-0.8092					-0.3387	-1.1526	-0.5296	-0.3577	0.9499	-1.1743		-1.5222	-1.3896	-0.7982	0.348	0.3944	-1.2001
			1.2117	-0.8125					-0.3343	-1.1617	-0.5378	-0.3765	0.9516	-1.182		-1.5135	-1.4252	-0.8205	0.3396	0.4176	-1.1952
			1.2092	-0.8157					-0.3301	-1.1706	-0.5452	-0.3947	0.9532	-1.1896		-1.5039	-1.4606	-0.8432	0.3306	0.4401	-1.1897
			1.2066	-0.8187					-0.3258	-1.1793	-0.5517	-0.4127	0.9547	-1.197		-1.4935	-1.4956	-0.866	0.3209	0.4621	-1.1838
			1.2038	-0.8217					-0.3217	-1.1878	-0.5576	-0.4306	0.9561	-1.2043		-1.4821	-1.5304	-0.8889	0.3105	0.4834	-1.1775
			1.2008	-0.8244					-0.3176	-1.1961	-0.5629	-0.4485	0.9574	-1.2115		-1.4697	-1.565	-0.9118	0.2995	0.5042	-1.1708
			1.1975	-0.8271					-0.3135	-1.2043	-0.5679	-0.4662	0.9586	-1.2185		-1.4565	-1.5994	-0.9346	0.288	0.5244	-1.1637
			1.1939	-0.8297					-0.3096	-1.2123	-0.5725	-0.4838	0.9597	-1.2254		-1.4423	-1.6337	-0.9573	0.276	0.544	-1.1563
			1.1899	-0.8321					-0.3056	-1.2202	-0.5767	-0.5016	0.9608	-1.2322		-1.4272	-1.6677	-0.9797	0.2635	0.5631	-1.1487
			1.1856	-0.8346					-0.3018	-1.2279	-0.5806	-0.5203	0.9617	-1.2389		-1.4112	-1.7014	-1.0018	0.2506	0.5816	-1.1407
			1.181	-0.8369					-0.2981	-1.2354	-0.5842	-0.539	0.9626	-1.2454		-1.3942	-1.7348	-1.0235	0.2375	0.5996	-1.1325
			1.1762	-0.8393					-0.2944	-1.2428	-0.5874	-0.5568	0.9634	-1.2518		-1.3764	-1.768	-1.0447	0.2242	0.6171	-1.1242
			1.171	-0.8417					-0.2908	-1.25	-0.59	-0.5739	0.9641	-1.2581		-1.3578	-1.8007	-1.0653	0.2107	0.634	-1.1156
			1.1655	-0.8441					-0.2873	-1.2571	-0.5918	-0.5904	0.9647	-1.2643		-1.3382	-1.8332	-1.0853	0.197	0.6504	-1.1069
			1.1596	-0.8466					-0.2838	-1.264	-0.5931	-0.6063	0.9652	-1.2703		-1.3177	-1.8653	-1.1045	0.1832	0.6662	-1.098
									-0.2805	-1.2709	-0.5937	-0.6216	0.9656	-1.2763		-1.2963	-1.8972	-1.123	0.1693	0.6816	-1.089
									-0.2772	-1.2776	-0.5938	-0.6363	0.966	-1.2821		-1.274	-1.9287	-1.1407	0.1553	0.6966	-1.0799
									-0.2741	-1.2841	-0.5937	-0.6503	0.9662	-1.2878		-1.2507	-1.9599	-1.1576	0.1413	0.711	-1.0707
									-0.271	-1.2906	-0.5937	-0.6636	0.9664	-1.2934		-1.2265	-1.9907	-1.1737	0.1271	0.725	-1.0613
									-0.268	-1.297	-0.5938	-0.6763	0.9665	-1.2989		-1.2014	-2.0211	-1.189	0.1127	0.7386	-1.0519
									-0.2651	-1.3032	-0.5937	-0.6885	0.9665	-1.3044		-1.1754	-2.0511	-1.2035	0.0982	0.7516	-1.0425
									-0.2623	-1.3094	-0.5934	-0.7001	0.9664	-1.3098		-1.1485	-2.0807	-1.2172	0.0835	0.7643	-1.0329
									-0.2597	-1.3154	-0.5926	-0.7112	0.9663	-1.3152		-1.1207	-2.1098	-1.2303	0.0685	0.7765	-1.0234
									-0.2571	-1.3213	-0.5914	-0.722	0.966	-1.3207		-1.0921	-2.1383	-1.2426	0.0533	0.7882	-1.0138
									-0.2546	-1.3272	-0.59	-0.7324	0.9657	-1.3261		-1.0625	-2.1664	-1.2543	0.0377	0.7996	-1.0042
									-0.2523	-1.3329	-0.5882	-0.7425	0.9652	-1.3315		-1.0322	-2.1938	-1.2654	0.0217	0.8105	-0.9945
									-0.2501	-1.3386	-0.5861	-0.7522	0.9647	-1.337		-1.001	-2.2206	-1.276	0.0053	0.821	-0.9849
									-0.2479	-1.3442	-0.5838	-0.7617	0.9641	-1.3424		-0.9691	-2.2468	-1.2861	-0.0115	0.8312	-0.9752
									-0.2459	-1.3497	-0.5815	-0.771	0.9634	-1.3478		-0.9363	-2.2724	-1.2957	-0.0288	0.841	-0.9655
									-0.2441	-1.3551	-0.5788	-0.78	0.9626	-1.3531		-0.9028	-2.2972	-1.3049	-0.0467	0.8503	-0.9559
									-0.2423	-1.3605	-0.5756	-0.7888	0.9616	-1.3585		-0.8685	-2.3214	-1.3138	-0.065	0.8593	-0.9462
									-0.2408	-1.3657	-0.5721	-0.7975	0.9606	-1.3639		-0.8335	-2.3448	-1.3223	-0.084	0.868	-0.9366
									-0.2393	-1.371	-0.5684	-0.8059	0.9595	-1.3692		-0.7977	-2.3675	-1.3305	-0.1035	0.8762	-0.927
									-0.2379	-1.3762	-0.5644	-0.8143	0.9582	-1.3745		-0.7613	-2.3893	-1.3383	-0.1237	0.8841	-0.9174
									-0.2367	-1.3815	-0.56	-0.8225	0.9569	-1.3798		-0.7242	-2.4104	-1.3458	-0.1444	0.8916	-0.9078
									-0.2356	-1.3869	-0.5554	-0.8308	0.9554	-1.385		-0.6866	-2.4305	-1.353	-0.1658	0.8988	-0.8983
											-0.5504	-0.839	0.9538	-1.3902		-0.6486	-2.4497	-1.3597	-0.1878	0.9056	-0.8889
											-0.5452	-0.8473	0.9522	-1.3954		-0.61	-2.468	-1.3661	-0.2104	0.9122	-0.8794
											-0.5396	-0.8558	0.9504	-1.4005		-0.5711	-2.4853	-1.3721	-0.2336	0.9183	-0.87
											-0.5337	-0.8646	0.9484	-1.4056		-0.5317	-2.5016	-1.3776	-0.2572	0.9242	-0.8607
											-0.5276	-0.8736	0.9464	-1.4107		-0.4919	-2.517	-1.3828	-0.2813	0.9297	-0.8514
											-0.5208	-0.883	0.9443	-1.4157		-0.4517	-2.5314	-1.3875	-0.3057	0.9349	-0.8422
											-0.5135	-0.8929	0.942	-1.4206		-0.4112	-2.5447	-1.3919	-0.3303	0.9399	-0.8331
											-0.5062	-0.9032	0.9396	-1.4255		-0.3704	-2.5571	-1.3958	-0.3551	0.9444	-0.8241
											-0.4986	-0.914	0.9371	-1.4304		-0.3294	-2.5685	-1.3994	-0.3801	0.9487	-0.8151
											-0.4906	-0.9252	0.9345	-1.4351		-0.2882	-2.5787	-1.4027	-0.4051	0.9528	-0.8063
											-0.4822	-0.937	0.9318	-1.4398		-0.2469	-2.588	-1.4056	-0.4301	0.9565	-0.7975
											-0.4735	-0.9492	0.9289	-1.4445		-0.2056	-2.5961	-1.4082	-0.4551	0.9599	-0.7888
											-0.4642	-0.9618	0.9259	-1.449		-0.1643	-2.6033	-1.4106	-0.4799	0.9631	-0.7801
											-0.4545	-0.9748	0.9229	-1.4535		-0.1229	-2.6093	-1.4128	-0.5044	0.966	-0.7716
											-0.4449	-0.988	0.9197	-1.4579		-0.0815	-2.6144	-1.4148	-0.5286	0.9687	-0.7632
											-0.4354	-1.0015	0.9164	-1.4623		-0.0402	-2.6184	-1.4165	-0.5524	0.9711	-0.7549
											-0.4262	-1.0151	0.9129	-1.4665		0.0011	-2.6213	-1.4181	-0.5758	0.9733	-0.7467
											-0.4174	-1.0287	0.9094	-1.4706		0.0423	-2.6233	-1.4196	-0.5987	0.9752	-0.7387
											-0.4091	-1.0422	0.9057	-1.4747		0.0831	-2.6242	-1.4208	-0.6213	0.9769	-0.7307
											-0.4013	-1.0555	0.902	-1.4786		0.1231	-2.6241	-1.4219	-0.6434	0.9783	-0.7229
											-0.3941	-1.0685	0.8981	-1.4825		0.1623	-2.623	-1.4228	-0.6651	0.9795	-0.7152
											-0.3874	-1.081	0.8942	-1.4862		0.2007	-2.621	-1.4234	-0.6865	0.9806	-0.7076
											-0.3813	-1.093	0.8901	-1.4898		0.2383	-2.6182	-1.4239	-0.7075	0.9814	-0.7001
											-0.3758	-1.1041	0.8859	-1.4933		0.2751	-2.6145	-1.4241	-0.7284	0.982	-0.6928
											-0.3708	-1.1144	0.8817	-1.4967		0.311	-2.61	-1.4241	-0.7492	0.9825	-0.6856
											-0.3662	-1.1236	0.8773	-1.5		0.3461	-2.6047	-1.4238	-0.7699	0.9827	-0.6785
											-0.362	-1.1319	0.8729	-1.5031		0.3803	-2.5987	-1.4233	-0.7906	0.9828	-0.6716
											-0.3582	-1.139	0.8683	-1.5061		0.4136	-2.592	-1.4225	-0.8113	0.9827	-0.6649
											-0.3545	-1.145	0.8637	-1.509		0.4461	-2.5847	-1.4216	-0.8321	0.9824	-0.6582
											-0.3509	-1.1501	0.859	-1.5118		0.4778	-2.5767	-1.4204	-0.8529	0.982	-0.6517
											-0.3473	-1.1543	0.8542	-1.5144		0.5088	-2.5682	-1.4189	-0.8738	0.9814	-0.6454
											-0.3434	-1.1579	0.8494	-1.5168		0.5389	-2.5591	-1.4173	-0.8948	0.9807	-0.6391
											-0.3393	-1.1611	0.8445	-1.5192		0.5682	-2.5496	-1.4156	-0.9159	0.9799	-0.6331
											-0.3355	-1.1643	0.8395	-1.5213		0.5967	-2.5395	-1.4136	-0.9371	0.9789	-0.6271
											-0.3316	-1.1677	0.8344	-1.5234		0.6244	-2.5291	-1.4115	-0.9583	0.9778	-0.6213
											-0.3273	-1.1716	0.8293	-1.5253		0.6513	-2.5183	-1.4093	-0.9796	0.9766	-0.6157
											-0.3228	-1.1763	0.8242	-1.527		0.6774	-2.5072	-1.4073	-1.0008	0.9753	-0.6102
											-0.3182	-1.1819	0.819	-1.5286		0.7027	-2.4957	-1.4051	-1.022	0.9739	-0.6048
											-0.3137	-1.1887	0.8137	-1.53		0.7273	-2.484	-1.4027	-1.0431	0.9723	-0.5996
											-0.3095	-1.1967	0.8084	-1.5313		0.7512	-2.472	-1.4	-1.0641	0.9707	-0.5944
											-0.3054	-1.2059	0.8031	-1.5324		0.7744	-2.4598	-1.3972	-1.085	0.9689	-0.5893
											-0.301	-1.2162	0.7977	-1.5334		0.7969	-2.4474	-1.3941	-1.1058	0.967	-0.5842
											-0.2966	-1.2275	0.7923	-1.5342		0.8187	-2.4347	-1.3909	-1.1265	0.965	-0.5791
											-0.292	-1.2395	0.7869	-1.5348		0.8398	-2.422	-1.3873	-1.147	0.9629	-0.5741
											-0.2879	-1.2521	0.7815	-1.5353		0.8603	-2.4091	-1.3837	-1.1673	0.9606	-0.5691
											-0.2841	-1.2649	0.7761	-1.5357		0.8801	-2.3961	-1.38	-1.1873	0.9583	-0.5642
											-0.2806	-1.2778	0.7706	-1.5358		0.8993	-2.383	-1.3769	-1.2071	0.9558	-0.5594
											-0.2773	-1.2906	0.7652	-1.5358		0.9178	-2.3699	-1.3734	-1.2267	0.9532	-0.5546
											-0.2743	-1.303	0.7597	-1.5357		0.9358	-2.3567	-1.3692	-1.246	0.9506	-0.5498
											-0.2714	-1.3146	0.7543	-1.5354		0.9532	-2.3435	-1.3643	-1.2651	0.9478	-0.5452
											-0.2687	-1.3256	0.7489	-1.5349		0.97	-2.3303	-1.3587	-1.2839	0.9449	-0.5405
											-0.2662	-1.3363	0.7435	-1.5343		0.9863	-2.317	-1.353	-1.3024	0.9419	-0.536
											-0.2638	-1.3466	0.7381	-1.5335		1.0021	-2.3038	-1.347	-1.3207	0.9388	-0.5315
											-0.2617	-1.3565	0.7327	-1.5326		1.0174	-2.2905	-1.3407	-1.3388	0.9357	-0.5271
											-0.2597	-1.3661	0.7274	-1.5315		1.0321	-2.2774	-1.334	-1.3568	0.9324	-0.5227
											-0.2579	-1.3753	0.7221	-1.5303		1.0463	-2.2642	-1.3269	-1.3747	0.9291	-0.5184
											-0.2563	-1.3841	0.7168	-1.5289		1.0601	-2.2512	-1.3187	-1.3926	0.9256	-0.5142
											-0.255	-1.3926	0.7116	-1.5273		1.0734	-2.2382	-1.3099	-1.4105	0.9221	-0.51
											-0.2538	-1.4007	0.7064	-1.5257		1.0862	-2.2253	-1.3006	-1.4284	0.9185	-0.5059
											-0.2528	-1.4085	0.7013	-1.5238		1.0987	-2.2125	-1.2908	-1.4462	0.9149	-0.5019
											-0.252	-1.4159	0.6962	-1.5219		1.1107	-2.1998	-1.2806	-1.4639	0.9111	-0.498
											-0.2513	-1.4229	0.6912	-1.5198		1.1223	-2.1871	-1.27	-1.4816	0.9073	-0.4941
											-0.2509	-1.4296	0.6862	-1.5176		1.1336	-2.1746	-1.2599	-1.4991	0.9034	-0.4903
													0.6813	-1.5152		1.1444	-2.1622	-1.2494	-1.5165	0.8994	-0.4866
													0.6765	-1.5127		1.1549	-2.1499	-1.2384	-1.534	0.8954	-0.4829
													0.6717	-1.5101		1.1651	-2.1377	-1.227	-1.5516	0.8913	-0.4793
													0.667	-1.5073		1.1749	-2.1257	-1.2149	-1.5694	0.8872	-0.4758
													0.6624	-1.5045		1.1843	-2.1138	-1.2023	-1.5873	0.8829	-0.4723
													0.6578	-1.5015		1.1935	-2.1021	-1.189	-1.605	0.8787	-0.4689
													0.6533	-1.4984		1.2023	-2.0905	-1.1749	-1.6226	0.8744	-0.4656
													0.649	-1.4952		1.2109	-2.079	-1.1602	-1.6402	0.87	-0.4624
													0.6446	-1.4918		1.2192	-2.0677	-1.1447	-1.6578	0.8656	-0.4592
													0.6404	-1.4884		1.2272	-2.0565	-1.1285	-1.6755	0.8611	-0.4561
													0.6363	-1.4849		1.235	-2.0455	-1.1118	-1.6934	0.8566	-0.4531
													0.6322	-1.4812		1.2425	-2.0347	-1.0946	-1.7116	0.852	-0.4501
													0.6282	-1.4775		1.2498	-2.024	-1.0768	-1.7299	0.8474	-0.4472
													0.6243	-1.4737		1.2568	-2.0134	-1.0586	-1.748	0.8428	-0.4443
													0.6206	-1.4698		1.2636	-2.0031	-1.0398	-1.7658	0.8381	-0.4415
													0.6169	-1.4658		1.2703	-1.9929	-1.0204	-1.7827	0.8334	-0.4388
													0.6132	-1.4617		1.2767	-1.9828	-1.0006	-1.7985	0.8287	-0.4361
													0.6097	-1.4576		1.2829	-1.9729	-0.9801	-1.8127	0.8239	-0.4335
													0.6063	-1.4534		1.289	-1.9632	-0.959	-1.8254	0.8191	-0.431
													0.603	-1.4491		1.2949	-1.9536	-0.9374	-1.8368	0.8142	-0.4285
													0.5997	-1.4447		1.3006	-1.9442	-0.9151	-1.8475	0.8094	-0.426
													0.5966	-1.4402		1.3062	-1.935	-0.8922	-1.8581	0.8045	-0.4236
													0.5935	-1.4357		1.3116	-1.9259	-0.8688	-1.869	0.7996	-0.4213
													0.5905	-1.4312		1.3169	-1.917	-0.8447	-1.8804	0.7946	-0.419
													0.5877	-1.4265		1.322	-1.9082	-0.82	-1.8925	0.7897	-0.4167
													0.5849	-1.4219		1.3271	-1.8997	-0.7948	-1.9052	0.7847	-0.4145
													0.5822	-1.4171		1.332	-1.8912	-0.7691	-1.9184	0.7797	-0.4123
													0.5796	-1.4124		1.3368	-1.883	-0.7429	-1.9322	0.7747	-0.4102
													0.5771	-1.4075		1.3415	-1.8749	-0.7162	-1.9464	0.7697	-0.4081
													0.5746	-1.4027		1.3462	-1.867	-0.6892	-1.9609	0.7646	-0.4061
													0.5723	-1.3977		1.3507	-1.8592	-0.662	-1.9759	0.7596	-0.4041
													0.5701	-1.3928		1.3552	-1.8516	-0.6349	-1.9917	0.7545	-0.4021
													0.5679	-1.3878		1.3597	-1.8442	-0.608	-2.0087	0.7494	-0.4001
													0.5658	-1.3828		1.3641	-1.8369	-0.5816	-2.0273	0.7443	-0.3982
													0.5638	-1.3777		1.3684	-1.8299	-0.5555	-2.047	0.7392	-0.3963
													0.5619	-1.3726		1.3727	-1.823	-0.5297	-2.0674	0.7341	-0.3945
													0.5601	-1.3675		1.377	-1.8163	-0.5041	-2.0881	0.729	-0.3926
													0.5583	-1.3623				-0.4785	-2.109	0.7238	-0.3908
													0.5566	-1.3571				-0.4529	-2.1299	0.7187	-0.389
													0.555	-1.3519				-0.4273	-2.1509	0.7136	-0.3872
													0.5535	-1.3467				-0.4019	-2.1717	0.7084	-0.3854
													0.552	-1.3415				-0.3765	-2.1924	0.7033	-0.3836
													0.5506	-1.3362				-0.351	-2.2127	0.6981	-0.3819
													0.5493	-1.3309				-0.3254	-2.2328	0.693	-0.3801
													0.5481	-1.3256				-0.2998	-2.2523	0.6878	-0.3783
													0.5469	-1.3203				-0.2741	-2.2712	0.6827	-0.3766
													0.5457	-1.315				-0.2485	-2.2893	0.6775	-0.3748
													0.5447	-1.3096				-0.2229	-2.3066	0.6723	-0.3731
													0.5437	-1.3043				-0.1973	-2.3228	0.6672	-0.3713
													0.5427	-1.2989				-0.1719	-2.338	0.662	-0.3696
													0.5418	-1.2936				-0.1466	-2.3522	0.6569	-0.3678
													0.541	-1.2882				-0.1213	-2.3655	0.6518	-0.366
													0.5402	-1.2828				-0.0962	-2.3781	0.6466	-0.3642
													0.5395	-1.2774				-0.0711	-2.3901	0.6415	-0.3624
													0.5388	-1.272				-0.0459	-2.4015	0.6364	-0.3606
													0.5381	-1.2666				-0.0206	-2.4125	0.6312	-0.3587
													0.5375	-1.2612				0.0045	-2.4231	0.6261	-0.3568
													0.537	-1.2558				0.0295	-2.4334	0.621	-0.3549
													0.5364	-1.2503				0.0545	-2.4435	0.6159	-0.353
													0.5359	-1.2449				0.0789	-2.4534	0.6109	-0.351
													0.5355	-1.2395				0.1031	-2.4631	0.6058	-0.349
													0.5351	-1.2341				0.1273	-2.4729	0.6007	-0.347
													0.5347	-1.2286				0.1513	-2.4826	0.5957	-0.3449
													0.5343	-1.2232				0.1752	-2.4924	0.5907	-0.3428
													0.5339	-1.2178				0.1992	-2.5021	0.5857	-0.3407
													0.5336	-1.2123				0.2235	-2.5116	0.5806	-0.3385
													0.5333	-1.2069				0.2478	-2.521	0.5756	-0.3362
													0.533	-1.2015				0.2719	-2.5301	0.5705	-0.3338
													0.5327	-1.196				0.2956	-2.5388	0.5654	-0.3314
													0.5324	-1.1906				0.3189	-2.5471	0.5604	-0.329
													0.5322	-1.1851				0.3418	-2.5549	0.5553	-0.3265
													0.5319	-1.1797				0.3644	-2.5622	0.5503	-0.3239
													0.5317	-1.1743				0.3866	-2.569	0.5452	-0.3212
													0.5314	-1.1688				0.4085	-2.5751	0.5402	-0.3184
													0.5311	-1.1634				0.43	-2.5805	0.5351	-0.3156
													0.5309	-1.158				0.4512	-2.5853	0.5301	-0.3127
													0.5306	-1.1525				0.4722	-2.5893	0.5252	-0.3098
													0.5303	-1.1471				0.4931	-2.5927	0.5204	-0.3068
													0.5301	-1.1416				0.5139	-2.5954	0.5157	-0.3038
													0.5297	-1.1362				0.5348	-2.5974	0.5111	-0.3008
													0.5294	-1.1308				0.5558	-2.5989	0.5065	-0.2977
													0.5291	-1.1253				0.5769	-2.5997	0.5021	-0.2946
													0.5287	-1.1199				0.5982	-2.6001	0.4976	-0.2914
													0.5283	-1.1145				0.6197	-2.5999	0.4933	-0.2881
													0.5279	-1.109				0.6411	-2.5993	0.4889	-0.2847
													0.5274	-1.1036				0.6626	-2.5983	0.4846	-0.2813
													0.5269	-1.0982				0.6839	-2.597	0.4803	-0.2777
													0.5264	-1.0928				0.7051	-2.5953	0.4761	-0.274
													0.5258	-1.0874				0.7261	-2.5934	0.4718	-0.2702
													0.5252	-1.082				0.7467	-2.5911	0.4676	-0.2663
													0.5246	-1.0766				0.7669	-2.5886	0.4634	-0.2622
													0.5239	-1.0712				0.7866	-2.5859	0.4593	-0.258
													0.5231	-1.0658				0.8057	-2.5828	0.4552	-0.2537
													0.5223	-1.0604				0.824	-2.5795	0.4511	-0.2493
													0.5214	-1.055				0.8414	-2.5759	0.4472	-0.2448
													0.5205	-1.0496				0.8578	-2.5718	0.4432	-0.24
													0.5195	-1.0443				0.8732	-2.5674	0.4391	-0.235
													0.5185	-1.0389				0.8874	-2.5625	0.435	-0.2296
													0.5173	-1.0336				0.9005	-2.5572	0.4309	-0.224
													0.5161	-1.0283				0.9127	-2.5513	0.4267	-0.218
													0.5149	-1.023				0.924	-2.5449	0.4226	-0.2118
													0.5135	-1.0177				0.9348	-2.538	0.4184	-0.2052
													0.5121	-1.0125				0.9452	-2.5306	0.4143	-0.1983
													0.5106	-1.0072				0.9554	-2.5227	0.4102	-0.1911
													0.509	-1.002				0.9655	-2.5144	0.4062	-0.1836
													0.5073	-0.9969				0.9757	-2.5057	0.4023	-0.1757
													0.5056	-0.9917				0.9861	-2.4968	0.3984	-0.1673
													0.5037	-0.9866				0.9968	-2.4876	0.3945	-0.1586
													0.5018	-0.9815				1.0079	-2.4784	0.3908	-0.1493
													0.4998	-0.9764				1.0195	-2.4691	0.3872	-0.1397
													0.4976	-0.9714				1.032	-2.4598	0.3837	-0.1296
													0.4954	-0.9665				1.0455	-2.4507	0.3804	-0.1191
													0.4931	-0.9615				1.06	-2.4418	0.3773	-0.1081
													0.4906	-0.9567				1.0756	-2.4333	0.3745	-0.0967
													0.4881	-0.9519				1.0923	-2.4251	0.3719	-0.0849
													0.4855	-0.9471				1.1098	-2.4173	0.3696	-0.0727
																		1.1279	-2.41
																		1.1464	-2.4031
																		1.1652	-2.3967
																		1.1842	-2.3907
																		1.2032	-2.3851
																		1.222	-2.3799
																		1.2407	-2.3748
																		1.2589	-2.3699
																		1.2767	-2.365
																		1.2938	-2.36
																		1.3101	-2.3549
																		1.3255	-2.3496
																		1.3399	-2.3439
																		1.3533	-2.3378
																		1.3656	-2.3312
																		1.3768	-2.3242
																		1.3869	-2.3165
																		1.396	-2.3084
																		1.4041	-2.2997
																		1.4111	-2.2906
																		1.4171	-2.2811
																		1.4222	-2.2714
																		1.4265	-2.2613
																		1.4299	-2.2511
																		1.4326	-2.2408
																		1.4348	-2.2305
																		1.4366	-2.2202
																		1.438	-2.21
																		1.4392	-2.1999
																		1.4402	-2.19
																		1.4411	-2.1804
																		1.442	-2.1709
																		1.443	-2.1617
																		1.4441	-2.1527
																		1.4454	-2.1439
																		1.447	-2.1353
																		1.4489	-2.1268
																		1.4511	-2.1184
																		1.4536	-2.11
																		1.4564	-2.1016
																		1.4594	-2.0931
																		1.4625	-2.0845
																		1.4657	-2.0758
																		1.4689	-2.0668
																		1.472	-2.0577
																		1.475	-2.0484
																		1.4776	-2.039
																		1.48	-2.0294
																		1.4818	-2.0198
																		1.4832	-2.0103
																		1.484	-2.0008
																		1.4844	-1.9914
																		1.4841	-1.9822
																		1.4833	-1.9733
																		1.4819	-1.9647
																		1.4801	-1.9566
																		1.4779	-1.949
																		1.4753	-1.9418
																		1.4724	-1.935
																		1.4694	-1.9287
																		1.4666	-1.9233
																		1.4638	-1.9178
																		1.4612	-1.9122
																		1.4587	-1.9063
																		1.4562	-1.9004
																		1.4537	-1.8943
																		1.4513	-1.8883
																		1.4489	-1.8822
																		1.4465	-1.8761
																		1.4441	-1.87
																		1.4417	-1.8639
																		1.4394	-1.8578
																		1.4371	-1.8517
																		1.4348	-1.8456
																		1.4325	-1.8395
																		1.4302	-1.8334
																		1.428	-1.8273
																		1.4258	-1.8211
																		1.4236	-1.8148
																		1.4215	-1.8086
																		1.4194	-1.8022
																		1.4173	-1.7958
																		1.4152	-1.7893
																		1.4132	-1.7827

## Sheet: 1e
	Figure 1e
		x0	n0	x1	n1
		7.5	6.7873	7.5	19.0045
		22.5	7.2398	22.5	17.1946
		37.5	5.4299	37.5	17.6471
		52.5	4.5249	52.5	5.8824
		67.5	5.4299	67.5	1.3575
		82.5	4.5249	82.5	0
		97.5	1.3575	97.5	0
		112.5	2.2624	112.5	0
		127.5	0.4525	127.5	0
		142.5	0.4525	142.5	0
		157.5	0	157.5	0
		172.5	0.4525	172.5	0

## Sheet: 1f
		histogram
		x	n		data only converged trials – accuracy of P trial/ PD trials
		0.5	12		9.0136
		1.5	48		1.4762
		3	31		2.0163
		6	23		1.1863
		12	12		1.0179
		24	5		7.9551
		48	4		2.3349
					2.0289
					9.7503
					15.4749
					1.2247
					1.6418
					4.6344
					6.525
					6.5875
					6.1462
					5.8588
					2.0872
					5.3321
					40.9555
					0.9884
					13.4192
					2.9123
					1.2489
					2.3882
					1.7268
					5.7525
					6.8479
					11.0552
					8.3492
					2.5248
					2.7634
					0.9999
					1.5337
					5.649
					2.1798
					1.6505
					6.2407
					6.8595
					2.0563
					3.7667
					0.8134
					3.4879
					1.9905
					1.7711
					21.9426
					0.9832
					1.8449
					0.9773
					2.2073
					1.1131
					21.4314
					9.3117
					8.0439
					3.0875
					3.7352
					1.7202
					3.4576
					44.5496
					2.1587
					3.5646
					5.5393
					3.6147
					5.2066
					3.0061
					2.555
					4.508
					1.9312
					0.9153
					2.7119
					1.8585
					0.9936
					3.7516
					4.5154
					1.0017
					20.4437
					1.4893
					2.483
					1.6975
					10.0574
					41.0277
					1.9558
					2.7076
					1.0169
					0.9935
					2.2867
					2.391
					2.5207
					2.7533
					1.1723
					2.2053
					1.1502
					11.6957
					1.2349
					0.9832
					4.1562
					1.3244
					0.9944
					43.0614
					2.3447
					1.0418
					4.9504
					29.7172
					4.6719
					4.1295
					30.9864
					2.4123
					16.3182
					2.9292
					1.1688
					1.0751
					4.4361
					3.5295
					4.6634
					15.4637
					0.9972
					3.3195
					1.0467
					8.5374
					1.5817
					1.9259
					5.2227
					3.1446
					9.4285
					1.7568
					1.5774
					0.9554
					1.3307
					2.21
					14.9193
					1.1758
					1.0421
					1.6765
					1.75
					2.111

## Sheet: 1g
	matrices
	Matrix bat 1																																Matrix bat 2
		0	0	0	0	0	0	0	0	0	0	0	1	1	1	1	1	1	1	1	1	1	1	1	2	2	3	3	3	3	2	2		0	1	1	1	1	1	1	1	1	1	1	1	1	1	1	0
		0	0	0	0	0	0	0	1	1	1	1	2	1	0	2	1	1	1	1	1	1	3	3	3	5	4	3	3	2	2	2		0	1	2	2	2	2	2	1	1	1	1	1	1	1	2	2
		0	0	0	0	0	2	0	1	1	1	1	1	1	1	2	2	3	1	1	2	2	3	3	5	5	4	3	3	2	2	2		1	2	2	2	2	2	1	1	1	1	1	1	3	1	2	1
		0	0	0	0	0	1	1	1	1	1	1	1	2	2	3	4	1	2	2	2	3	3	6	5	5	4	3	2	2	2	2		1	2	2	1	1	1	1	1	1	1	2	4	4	2	3	2
		0	0	1	2	1	1	1	0	1	1	0	2	2	3	2	2	3	2	2	3	3	5	6	6	4	3	3	2	2	2	2		2	1	1	1	1	1	1	1	1	3	4	6	4	4	2	2
		0	2	1	1	0	0	0	1	0	1	2	3	4	2	3	3	3	2	2	5	5	6	4	5	4	3	3	2	2	2	2		1	1	1	1	1	2	3	4	3	4	4	5	7	5	1	2
		1	0	0	0	0	1	1	2	3	4	3	4	2	2	3	2	3	2	5	5	5	4	4	4	4	3	2	2	2	2	0		1	2	2	2	2	3	2	3	3	5	6	7	7	3	3	5
		0	0	0	2	3	4	3	4	4	3	4	3	4	3	3	2	3	5	5	6	5	5	4	4	4	3	2	2	3	1	1		3	3	3	3	3	4	4	3	4	4	7	7	4	3	5	6
		0	2	2	3	3	3	3	3	3	5	4	5	3	4	3	3	5	6	5	5	5	4	4	4	4	4	3	3	3	1	1		3	3	3	5	5	4	4	6	6	4	7	6	4	5	7	7
		1	3	3	3	3	3	4	4	6	5	3	4	4	4	4	6	6	5	5	5	5	5	5	5	4	3	3	4	2	2	3		4	5	5	4	4	5	6	6	5	4	6	6	7	7	9	8
		2	4	4	4	6	5	6	6	3	3	4	3	4	3	4	5	6	5	5	6	6	6	7	6	5	4	2	2	3	3	3		6	7	6	5	4	6	5	6	6	7	10	11	12	9	9	8
		4	4	3	3	3	2	1	1	2	3	4	5	6	6	6	7	7	7	7	7	7	7	6	5	3	3	3	3	3	3	2		8	8	8	8	8	10	10	10	9	10	10	10	9	8	8	5
		4	3	3	3	3	3	3	3	5	6	7	10	6	7	8	7	8	8	8	8	6	5	3	3	3	3	4	3	3	3	3		8	9	8	8	8	10	9	9	11	10	9	10	7	6	6	6
		4	4	4	4	5	6	6	7	6	7	8	7	7	7	7	8	7	7	7	5	5	5	5	5	3	3	3	3	3	3	2		9	12	12	13	11	9	10	8	8	7	8	6	7	6	6	7
		4	4	4	3	3	4	5	5	5	5	6	6	6	7	8	10	9	7	7	5	4	4	3	3	3	3	3	3	2	2	2		10	11	12	12	11	9	9	8	8	7	7	7	6	6	6	6
		3	4	4	5	5	5	5	6	6	6	6	5	7	7	7	9	8	6	5	5	5	3	3	3	3	3	2	2	2	2	2		10	9	8	7	7	6	7	8	7	7	7	5	7	7	7	7
		5	5	5	5	5	6	6	6	6	6	6	6	7	7	7	8	6	7	5	5	5	3	3	2	2	2	2	2	2	2	1		9	8	9	8	8	7	6	7	7	7	7	7	6	6	7	6
		6	6	6	7	7	6	6	6	6	6	6	7	7	6	5	5	7	6	4	4	2	2	2	2	2	2	2	2	1	1	1		10	9	6	7	7	7	8	7	6	6	6	7	6	6	6	4
		6	6	5	6	6	6	6	6	6	6	6	6	5	4	4	6	5	5	4	3	2	2	2	2	2	2	2	1	1	1	0		7	8	8	7	7	6	6	7	7	7	7	5	6	6	6	5
		5	5	5	5	5	6	6	4	4	4	4	3	3	4	4	4	5	4	3	2	3	2	2	2	2	1	1	1	0	0	0		9	9	9	8	7	7	7	7	7	6	6	7	7	7	7	6
		4	4	4	4	4	4	4	4	4	3	3	3	3	4	4	4	3	3	2	2	2	2	2	2	1	1	1	1	1	0	0		9	9	8	8	8	7	7	7	7	7	6	7	6	5	5	5
		4	4	4	4	4	3	3	3	3	3	3	3	3	3	4	3	3	3	2	2	2	1	1	1	1	1	1	1	0	0	0		7	6	5	6	6	6	7	7	7	6	6	6	5	5	5	6
		4	3	3	3	3	3	3	3	3	3	3	3	3	3	3	3	3	2	1	1	1	1	1	1	1	1	1	0	1	0	0		7	5	5	5	5	5	5	6	6	5	6	5	4	4	4	4
		3	3	3	3	3	3	3	3	3	3	3	3	3	3	2	1	1	1	1	1	1	1	1	1	1	1	1	1	1	1	0		8	6	6	5	5	4	4	5	5	5	5	3	4	4	3	3
		3	3	3	3	3	3	3	3	3	3	2	2	2	2	1	1	1	1	1	1	1	1	1	2	2	2	1	1	1	1	1		7	6	5	5	5	5	5	5	5	5	4	3	3	3	4	4
		3	3	3	2	2	2	2	2	2	2	2	2	2	1	1	1	1	1	1	2	2	2	2	2	1	1	1	1	1	0	0		5	4	5	5	5	5	5	5	5	6	5	3	3	3	4	4
		2	2	2	2	2	2	2	2	2	2	1	1	1	1	2	2	2	2	2	2	2	2	2	2	1	1	0	0	0	0	0		5	5	6	4	5	5	5	5	5	5	5	5	5	3	2	2
		2	2	2	1	1	1	1	1	1	1	2	2	2	2	2	2	2	2	2	2	2	2	1	1	0	0	0	0	0	0	0		4	3	3	3	3	3	3	4	3	3	3	2	2	4	4	2
		2	2	2	2	2	2	2	2	2	2	2	2	2	2	2	2	2	2	2	2	1	1	1	1	0	0	1	0	0	0	0		3	3	3	3	4	4	3	2	2	2	2	2	2	2	2	1
		2	2	2	2	2	2	2	2	2	2	2	2	2	2	2	2	2	2	2	2	2	2	1	1	1	1	1	1	1	1	0		3	4	3	2	2	2	2	2	2	2	3	1	0	0	0	0
		2	2	2	2	2	2	2	2	2	2	2	2	2	2	2	2	2	2	2	2	2	1	1	1	0	0	0	0	0	0	0		3	3	3	2	2	1	0	0	0	0	0	0	0	0	0	0
	Matrix bat 4
		0	1	1	1	1	1	1	2	2	4	5	4	4	3	3	3	3	3	2	2	2	3	3	3	3	3	3	2	2	2	2		0	3	3	3	3	3	2	2	2	2	2	4	4	3	4	3
		1	3	4	4	4	5	5	5	5	5	4	3	3	3	3	3	2	2	3	3	3	3	3	3	3	3	2	2	2	2	2		3	2	2	2	3	2	2	2	3	3	3	3	3	3	3	3
		4	4	5	5	5	5	5	5	5	5	3	3	3	3	3	2	2	3	3	3	3	3	3	3	3	2	2	2	2	2	2		2	2	2	3	2	3	3	3	3	3	2	3	3	3	3	2
		4	4	5	5	6	6	6	5	4	3	3	3	3	3	2	3	3	3	3	3	3	3	3	3	3	2	2	2	2	2	1		1	2	4	3	3	3	2	3	3	2	3	3	3	3	2	4
		4	5	5	6	6	6	4	3	3	3	3	3	4	2	3	3	3	3	3	3	3	3	3	3	3	2	2	2	2	1	1		4	5	3	3	2	3	3	4	4	4	4	3	3	3	2	3
		5	5	5	6	5	3	3	3	3	4	3	3	3	3	3	3	3	3	3	3	3	3	3	3	3	2	2	2	2	1	1		3	3	3	2	4	4	4	5	5	5	4	4	3	3	4	3
		5	5	4	3	4	3	4	4	4	4	4	3	3	3	3	3	3	3	3	3	3	3	3	3	2	2	2	2	1	1	1		4	3	3	4	5	6	5	5	5	6	5	4	3	5	4	3
		4	5	4	5	5	4	4	4	5	6	6	3	3	3	3	3	3	3	3	3	3	3	3	3	2	2	2	1	1	1	1		4	4	4	5	5	5	6	7	7	7	6	4	4	5	4	3
		5	5	5	5	5	5	8	7	6	6	3	3	3	4	3	3	3	3	3	3	3	3	3	3	2	2	2	1	1	1	1		4	4	7	7	7	8	8	9	9	7	7	5	3	5	3	4
		5	6	7	7	8	9	7	7	4	4	4	3	4	3	3	3	3	3	3	3	3	3	3	2	2	2	1	1	1	1	1		7	7	8	9	8	8	9	8	8	7	4	5	5	5	4	4
		7	8	8	7	6	6	6	6	4	4	3	5	6	6	5	5	3	3	3	3	3	3	2	3	1	1	1	1	1	0	0		7	9	8	7	7	7	7	6	4	5	7	6	5	5	4	4
		7	8	7	7	5	6	5	5	4	4	6	6	6	5	5	4	4	3	3	3	1	1	1	2	2	1	1	1	0	0	0		9	10	10	11	9	7	6	5	8	7	7	6	5	4	3	2
		8	7	7	7	7	6	7	7	6	7	8	6	4	5	5	5	6	5	3	3	2	1	1	1	2	2	0	0	0	0	0		11	10	10	10	8	7	7	6	6	3	4	5	5	4	4	6
		6	6	6	6	6	6	6	7	8	8	6	5	6	6	6	6	7	4	4	4	3	3	3	3	2	1	0	0	0	0	0		10	7	5	5	6	6	6	5	6	6	8	6	4	5	6	5
		6	7	7	7	7	7	8	8	7	7	6	6	5	5	7	6	5	4	4	4	4	4	2	2	1	0	0	0	0	0	0		6	7	6	6	6	7	8	8	8	9	8	7	8	6	4	4
		8	8	8	7	7	7	6	6	6	6	5	5	5	5	5	5	6	7	6	5	5	3	2	1	0	0	0	0	0	0	0		7	7	8	10	10	10	9	8	8	8	7	6	5	4	1	1
		8	7	7	6	5	5	5	5	5	5	4	5	5	6	6	6	5	4	4	4	1	0	0	0	0	0	0	0	0	0	0		8	7	7	8	7	7	5	5	5	5	3	3	3	1	0	0
		6	6	6	4	4	4	4	4	5	6	6	6	6	6	5	5	3	2	3	2	2	0	0	0	0	0	0	0	0	0	0		5	5	5	5	5	4	3	3	3	4	2	1	1	0	0	0
		5	5	5	6	6	5	6	6	5	5	5	6	5	5	3	3	2	1	1	1	1	1	0	0	0	0	0	0	0	0	0		4	3	3	3	3	2	2	3	3	3	3	1	1	0	0	0
		5	5	5	5	5	5	5	5	5	5	5	5	4	4	3	1	1	0	0	1	1	1	1	0	0	0	0	0	0	0	0		3	3	3	3	3	3	1	1	1	1	1	1	0	0	0	0
		5	5	5	5	5	5	5	5	5	5	4	4	4	3	1	1	0	0	0	2	2	2	2	1	0	0	0	0	0	0	0		2	2	1	1	1	1	1	1	1	1	1	1	0	0	0	1
		5	4	4	4	4	4	5	5	5	4	4	4	3	3	0	0	1	1	1	1	1	1	1	1	0	0	0	0	0	0	0		1	1	1	1	1	1	1	2	2	2	2	2	0	0	0	0
		4	4	4	4	4	5	5	5	5	4	3	3	2	3	1	0	0	0	0	0	1	1	1	1	0	0	0	0	0	0	0		1	1	2	2	2	2	2	2	2	2	2	0	0	0	1	1
		4	4	4	4	4	4	3	3	3	3	3	2	2	2	2	2	1	1	0	0	0	1	1	1	0	0	0	0	0	0	0		3	3	2	2	2	2	2	2	2	2	2	1	1	1	1	1
		3	3	3	3	3	3	3	3	3	3	3	2	2	2	2	2	1	0	0	0	0	0	0	0	1	1	1	1	1	1	1		4	4	4	4	4	4	3	3	2	2	2	1	1	1	1	1
		3	3	3	3	3	3	3	3	3	3	3	2	2	2	2	1	1	2	1	1	1	1	1	1	1	1	2	2	2	1	1		2	2	2	2	2	2	3	3	1	2	2	2	2	1	1	1
		3	3	3	3	3	3	3	3	3	3	2	3	3	3	3	2	1	1	1	1	1	1	1	1	1	1	1	0	1	1	0		3	3	3	3	3	3	2	1	1	1	1	1	1	1	1	1
		3	3	3	3	3	3	3	3	3	3	4	3	2	3	2	1	1	1	1	0	0	0	0	0	0	0	1	1	1	1	0		2	2	2	1	1	1	1	1	0	0	0	0	0	1	1	0
		2	2	2	2	2	2	1	1	1	1	2	2	1	1	1	1	1	1	1	1	1	1	1	1	0	0	0	0	0	0	0		2	2	2	2	2	2	2	1	0	0	0	0	0	0	0	0
		1	1	1	1	1	1	1	1	1	1	0	0	0	0	0	0	0	0	0	0	0	0	0	0	0	0	0	0	0	0	0		1	2	2	1	1	1	1	0	0	0	0	0	0	0	0	1
		1	1	1	1	1	1	1	1	1	1	0	0	0	0	0	0	0	0	0	0	0	0	0	0	0	0	0	0	0	0	0		0	1	1	1	1	1	1	1	1	2	0	0	0	0	0	0
[truncated: 46 more columns]
