# Supplementary material for: A Sensory-Motor Control Model of Animal Flight Explains Why Bats Fly Differently in Light Versus Dark
Source: PLoS Biol. 2015 Jan 28;13(1):e1002046. doi: 10.1371/journal.pbio.1002046 (PMC4309566; doi:10.1371/journal.pbio.1002046)
Supplement: S2 Data — (XLS) [file pbio.1002046.s002.xls]

## Sheet: Sheet1
			Figure 2 d, right panel				Figure 2 d, left panel
			angle	fnf	std			straight indx	y	std
			10	19.5122	4.7397			0.06	98.3333	0
			30	39.0714	4.4496			0.18	93.75	2.9167
			50	47.337	5.7786			0.3	81.7857	8.941
			70	55.1613	5.8822			0.42	82.1667	4.9727
			90	78.3974	6.898			0.54	50.0397	7.22
			110	81.0417	7.6632			0.66	44.6726	6.6059
			130	95.5556	2.4312			0.78	49.6277	5.9287
			150	96.6667	1.4434			0.9	38.2292	4.3438
			170	97.5	0.4811			1.02	23.125	7.6879

## Sheet: 2e
		win size	% diverged trials
		1	46.3612
		2	22.9563
		3	18.6652
		4	18.4238
		5	19.1327
		8	21.2104
		12	21.8816
