# Supplementary material for: A Sensory-Motor Control Model of Animal Flight Explains Why Bats Fly Differently in Light Versus Dark
Source: PLoS Biol. 2015 Jan 28;13(1):e1002046. doi: 10.1371/journal.pbio.1002046 (PMC4309566; doi:10.1371/journal.pbio.1002046)
Supplement: S3 Data — (XLS) [file pbio.1002046.s003.xls]

## Sheet: 3f
		Fig3f
		win size	% diverged
		1	12.7917
		2	1.5833
		3	0.6042
		4	0.625
		5	4.6458
		8	9.375
		12	8.6875

## Sheet: 3a
	x1	y1	x2	y2	x3	y3
	0.68146	-1.9203	0.68146	-1.9203	0.68146	-1.9203		-1.0621	-0.46835	-1.0621	-0.46835	-1.0621	-0.46835		3.046	0.46147	3.046	0.46147	3.046	0.46147
	0.67284	-1.918	0.65938	-1.9127	0.67521	-1.9186		-1.054	-0.44048	-1.0574	-0.44256	-1.055	-0.44406		3.0249	0.46679	3.0392	0.46537	3.0298	0.46554
	0.6643	-1.9157	0.63804	-1.9049	0.67231	-1.9178		-1.0459	-0.41266	-1.0522	-0.4172	-1.05	-0.42699		3.0037	0.47209	3.0319	0.46885	3.0235	0.4671
	0.65584	-1.9134	0.61743	-1.8968	0.66941	-1.917		-1.0379	-0.38489	-1.0465	-0.39227	-1.0469	-0.41706		2.9826	0.47735	3.0242	0.4719	3.0231	0.4672
	0.6474	-1.911	0.59755	-1.8883	0.66417	-1.9154		-1.0297	-0.35713	-1.0401	-0.36775	-1.0447	-0.41052		2.9615	0.48257	3.0161	0.47451	3.0176	0.46836
	0.63894	-1.9087	0.57842	-1.8795	0.65896	-1.9137		-1.0215	-0.32937	-1.0331	-0.34366	-1.0424	-0.40386		2.9402	0.48775	3.0077	0.47668	3.0121	0.46946
	0.63045	-1.9063	0.56001	-1.8704	0.65377	-1.9119		-1.0132	-0.3016	-1.0256	-0.32	-1.04	-0.39707		2.9189	0.49287	2.9988	0.4784	3.0064	0.47051
	0.62194	-1.9038	0.54235	-1.8609	0.6486	-1.9101		-1.0048	-0.27383	-1.0174	-0.29675	-1.0374	-0.39015		2.8976	0.49792	2.9895	0.47964	3.0006	0.47151
	0.61335	-1.9013	0.52542	-1.8512	0.64339	-1.9082		-0.99634	-0.24602	-1.0087	-0.27393	-1.0346	-0.38299		2.8761	0.50289	2.9798	0.4804	2.9945	0.47253
	0.60465	-1.8987	0.50924	-1.8411	0.63811	-1.9062		-0.98769	-0.21816	-0.99936	-0.25153	-1.0316	-0.37549		2.8544	0.50778	2.9697	0.48065	2.988	0.47357
	0.59583	-1.8959	0.4938	-1.8307	0.63277	-1.9041		-0.97887	-0.19024	-0.98945	-0.22955	-1.0284	-0.36765		2.8326	0.51256	2.9593	0.48043	2.9809	0.47464
	0.5869	-1.893	0.4791	-1.8199	0.62736	-1.9019		-0.96989	-0.16227	-0.97893	-0.208	-1.0249	-0.35949		2.8106	0.51723	2.9484	0.47976	2.9733	0.47572
	0.57783	-1.89	0.46515	-1.8088	0.62189	-1.8996		-0.9607	-0.13423	-0.96781	-0.18687	-1.0212	-0.35102		2.7884	0.52178	2.9371	0.47842	2.9654	0.47679
	0.56859	-1.8869	0.45195	-1.7975	0.61635	-1.8971		-0.9513	-0.10612	-0.9561	-0.16617	-1.0173	-0.34226		2.7659	0.52618	2.9254	0.47626	2.9572	0.47783
	0.55917	-1.8836	0.4395	-1.7861	0.61075	-1.8945		-0.94165	-0.077934	-0.94377	-0.14589	-1.0131	-0.33323		2.7433	0.53043	2.9133	0.47324	2.9487	0.47882
	0.5496	-1.8801	0.42781	-1.7746	0.60509	-1.8918		-0.93176	-0.049684	-0.93083	-0.12605	-1.0086	-0.32394		2.7204	0.5345	2.9008	0.46932	2.94	0.47975
	0.53985	-1.8764	0.41689	-1.7632	0.59936	-1.8889		-0.92161	-0.021373	-0.91727	-0.10663	-1.0038	-0.31438		2.6973	0.53839	2.8879	0.46449	2.9309	0.48061
	0.52992	-1.8724	0.40673	-1.7518	0.59355	-1.8859		-0.91117	0.0069969	-0.90306	-0.087657	-0.99877	-0.30455		2.6739	0.54206	2.8746	0.45873	2.9216	0.48141
	0.51982	-1.8683	0.39733	-1.7408	0.58765	-1.8826		-0.90043	0.035417	-0.88811	-0.069122	-0.99339	-0.29447		2.6502	0.54551	2.8609	0.45202	2.9118	0.48211
	0.50955	-1.8639	0.3887	-1.7299	0.58169	-1.8792		-0.88938	0.063876	-0.87195	-0.051032	-0.98769	-0.28414		2.6263	0.54872	2.8468	0.44435	2.9018	0.48272
	0.49912	-1.8593	0.38082	-1.7191	0.57565	-1.8755		-0.878	0.092357	-0.8564	-0.033394	-0.98165	-0.27358		2.6022	0.55166	2.8323	0.4357	2.8913	0.48321
	0.48855	-1.8544	0.37368	-1.7086	0.56956	-1.8716		-0.86629	0.12084	-0.84027	-0.016213	-0.97526	-0.2628		2.5778	0.55431	2.8173	0.42634	2.8804	0.48359
	0.47784	-1.8492	0.36733	-1.6984	0.56341	-1.8675		-0.85424	0.14931	-0.82336	0.00050513	-0.96851	-0.25182		2.5532	0.55666	2.802	0.41625	2.8691	0.48383
	0.467	-1.8437	0.36193	-1.688	0.55722	-1.8631		-0.84181	0.17777	-0.80568	0.016755	-0.96139	-0.24064		2.5284	0.55868	2.7862	0.40541	2.8573	0.48392
	0.45607	-1.8379	0.35736	-1.6774	0.551	-1.8585		-0.82903	0.20617	-0.78725	0.032535	-0.9539	-0.2293		2.5033	0.56036	2.77	0.39381	2.8451	0.48385
	0.44505	-1.8319	0.35355	-1.6668	0.54478	-1.8536		-0.81587	0.23449	-0.76804	0.047841	-0.94603	-0.21782		2.4781	0.56167	2.7534	0.38157	2.8325	0.4836
	0.43397	-1.8255	0.35043	-1.6563	0.53856	-1.8485		-0.80233	0.26271	-0.74802	0.062674	-0.93778	-0.20621		2.4527	0.5626	2.7364	0.37755	2.8195	0.48317
	0.42284	-1.8188	0.34794	-1.6457	0.53236	-1.843		-0.7884	0.29082	-0.72709	0.077035	-0.92914	-0.1945		2.4271	0.56314	2.7188	0.36972	2.806	0.48253
	0.41169	-1.8118	0.34597	-1.6351	0.52621	-1.8374		-0.77408	0.31879	-0.70549	0.090925	-0.92011	-0.18271		2.4014	0.56325	2.7009	0.36191	2.7922	0.48168
	0.40056	-1.8045	0.34446	-1.6246	0.52012	-1.8314		-0.75938	0.34656	-0.68352	0.10435	-0.91071	-0.17089		2.3756	0.56293	2.6824	0.35442	2.7782	0.48062
	0.38945	-1.7968	0.34332	-1.614	0.51412	-1.8252		-0.74428	0.37414	-0.6613	0.11731	-0.90092	-0.15904		2.3497	0.56217	2.6635	0.3473	2.7638	0.47934
	0.37839	-1.7889	0.34252	-1.6033	0.50821	-1.8187		-0.72879	0.4015	-0.63892	0.12982	-0.89074	-0.14717		2.3237	0.56094	2.6441	0.33978	2.7492	0.47783
	0.36741	-1.7806	0.34202	-1.5926	0.50243	-1.8119		-0.7129	0.42861	-0.61643	0.14185	-0.88019	-0.13533		2.2977	0.55924	2.6239	0.33461	2.7344	0.47609
	0.35654	-1.772	0.3418	-1.5819	0.49679	-1.8049		-0.69664	0.45542	-0.59388	0.15336	-0.86928	-0.12356		2.2717	0.55706	2.6031	0.32997	2.7194	0.47413
	0.3458	-1.7631	0.34187	-1.5712	0.49132	-1.7977		-0.68	0.48192	-0.57131	0.1642	-0.85801	-0.11185		2.2457	0.55438	2.5816	0.32488	2.7043	0.47193
	0.33521	-1.7539	0.34225	-1.5603	0.48603	-1.7902		-0.66297	0.50811	-0.54877	0.17633	-0.84638	-0.10024		2.2197	0.5512	2.5596	0.31964	2.6891	0.46951
	0.32478	-1.7444	0.34302	-1.5492	0.48093	-1.7825		-0.64557	0.53394	-0.52632	0.18744	-0.8344	-0.088738		2.1938	0.54752	2.537	0.3144	2.6737	0.46686
	0.31456	-1.7346	0.34422	-1.5379	0.47605	-1.7745		-0.62781	0.55937	-0.50399	0.19573	-0.8221	-0.077388		2.168	0.54333	2.5139	0.30924	2.6583	0.46398
	0.30455	-1.7245	0.34595	-1.5262	0.4714	-1.7664		-0.6097	0.58441	-0.48185	0.20258	-0.80948	-0.066196		2.1423	0.53862	2.4905	0.30428	2.6429	0.4609
	0.29477	-1.7142	0.34828	-1.5144	0.46698	-1.758		-0.59124	0.60903	-0.45992	0.20471	-0.79653	-0.055174		2.1167	0.53339	2.4667	0.2998	2.6274	0.45759
	0.28524	-1.7036	0.35126	-1.5022	0.46283	-1.7494		-0.57243	0.63321	-0.43824	0.20195	-0.78327	-0.044344		2.0912	0.52764	2.4427	0.29553	2.6119	0.45408
	0.27597	-1.6928	0.35496	-1.4895	0.45894	-1.7407		-0.55331	0.65693	-0.41681	0.21418	-0.76972	-0.033728		2.066	0.52138	2.4185	0.28897	2.5965	0.45037
	0.26699	-1.6817	0.35941	-1.477	0.45533	-1.7318		-0.53386	0.68017	-0.39563	0.2241	-0.75589	-0.023333		2.0409	0.5146	2.3942	0.28218	2.581	0.44646
	0.25829	-1.6704	0.3646	-1.4653	0.452	-1.7227		-0.51409	0.70293	-0.37464	0.23222	-0.74178	-0.013169		2.0161	0.50731	2.3699	0.2748	2.5656	0.44236
	0.24988	-1.6588	0.37052	-1.4542	0.44897	-1.7134		-0.49402	0.7252	-0.3538	0.23855	-0.72739	-0.0032491		1.9914	0.4995	2.3456	0.26689	2.5502	0.43808
	0.24178	-1.6471	0.37714	-1.4435	0.44624	-1.7039		-0.47365	0.74695	-0.33301	0.24311	-0.71275	0.0064122		1.967	0.49118	2.3214	0.25852	2.5349	0.43361
	0.234	-1.6351	0.38441	-1.4331	0.44381	-1.6944		-0.45299	0.76819	-0.31217	0.24591	-0.69786	0.015809		1.9429	0.48235	2.2974	0.25074	2.5196	0.42897
	0.22655	-1.623	0.39227	-1.4229	0.44171	-1.6846		-0.43205	0.78891	-0.2912	0.24694	-0.68273	0.024934		1.919	0.47301	2.2735	0.24127	2.5044	0.42415
	0.21942	-1.6106	0.40068	-1.413	0.43993	-1.6747		-0.41082	0.8091	-0.26998	0.24619	-0.66735	0.033778		1.8954	0.46317	2.2499	0.22912	2.4892	0.41917
	0.21262	-1.598	0.4096	-1.4033	0.43847	-1.6646		-0.38931	0.82876	-0.24845	0.24356	-0.65175	0.042336		1.872	0.45283	2.2266	0.21738	2.4741	0.41401
	0.20616	-1.5852	0.41898	-1.3938	0.43735	-1.6544		-0.36753	0.84789	-0.22654	0.23896	-0.63593	0.0506		1.8489	0.44199	2.2036	0.20607	2.459	0.40869
	0.20005	-1.5723	0.42881	-1.3845	0.43658	-1.644		-0.34548	0.86647	-0.20421	0.23269	-0.61989	0.058566		1.8261	0.43064	2.1811	0.19517	2.444	0.4032
	0.19427	-1.5591	0.43909	-1.3754	0.43617	-1.6335		-0.32316	0.88452	-0.18142	0.2251	-0.60364	0.066234		1.8036	0.41879	2.159	0.18464	2.429	0.39755
	0.18884	-1.5457	0.44981	-1.3664	0.43611	-1.6228		-0.30054	0.90205	-0.15818	0.21641	-0.58715	0.073599		1.7813	0.40643	2.1373	0.17479	2.414	0.39172
	0.18376	-1.5321	0.46095	-1.3577	0.43643	-1.612		-0.27765	0.91904	-0.13449	0.20679	-0.57044	0.080662		1.7594	0.39356	2.1161	0.16555	2.3989	0.38573
	0.17904	-1.5182	0.47252	-1.3492	0.43713	-1.6011		-0.25449	0.93549	-0.11035	0.19647	-0.55353	0.087416		1.7377	0.38019	2.0953	0.15683	2.384	0.37955
	0.17467	-1.5042	0.48447	-1.3408	0.43823	-1.59		-0.23103	0.95141	-0.085803	0.18566	-0.53638	0.093869		1.7163	0.3663	2.0749	0.14854	2.3689	0.3732
	0.17067	-1.4899	0.49678	-1.3327	0.43972	-1.5788		-0.20726	0.96681	-0.060854	0.17459	-0.51897	0.10002		1.6951	0.35187	2.0549	0.14061	2.3539	0.36666
	0.16704	-1.4753	0.50939	-1.3247	0.44163	-1.5674		-0.18318	0.98167	-0.035533	0.16347	-0.50133	0.10587		1.6742	0.33691	2.0353	0.13296	2.3387	0.35991
	0.16379	-1.4605	0.52224	-1.3171	0.44395	-1.556		-0.15881	0.996	-0.0098654	0.15249	-0.48345	0.1114		1.6536	0.32141	2.016	0.12553	2.3236	0.35298
	0.16093	-1.4454	0.53525	-1.3094	0.44669	-1.5445		-0.1341	1.0098	0.016113	0.14181	-0.4653	0.11663		1.6333	0.30536	1.9972	0.11825	2.3083	0.34583
	0.15848	-1.43	0.54836	-1.3017	0.44989	-1.5328		-0.10904	1.0231	0.042357	0.13153	-0.44685	0.12155		1.6132	0.28873	1.9787	0.11106	2.2929	0.33846
	0.15643	-1.4143	0.56151	-1.2943	0.45352	-1.5211		-0.083625	1.0358	0.06881	0.12174	-0.42812	0.12616		1.5934	0.27152	1.9605	0.10387	2.2774	0.33085
	0.15482	-1.3983	0.57465	-1.2872	0.45762	-1.5093		-0.057874	1.048	0.095402	0.11252	-0.40911	0.13044		1.5738	0.25373	1.9426	0.096591	2.2618	0.32301
	0.15366	-1.382	0.58773	-1.2804	0.46218	-1.4974		-0.031748	1.0597	0.12205	0.1039	-0.38979	0.1344		1.5545	0.23533	1.9249	0.089134	2.246	0.31492
	0.15296	-1.3653	0.60075	-1.2741	0.46723	-1.4854		-0.0052172	1.0708	0.14865	0.095929	-0.37013	0.13803		1.5355	0.21629	1.9072	0.081396	2.23	0.30656
	0.15274	-1.3483	0.61368	-1.268	0.47277	-1.4734		0.021708	1.0813	0.1751	0.088626	-0.35013	0.14133		1.5168	0.19661	1.8895	0.073277	2.2139	0.29792
	0.15304	-1.331	0.62655	-1.2617	0.4788	-1.4613		0.049016	1.0913	0.20131	0.082015	-0.3298	0.14428		1.4984	0.1763	1.8717	0.064682	2.1975	0.289
	0.15386	-1.3134	0.63935	-1.2556	0.48535	-1.4491		0.076739	1.1006	0.22716	0.076098	-0.30912	0.14688		1.4802	0.15533	1.8537	0.055512	2.181	0.27978
	0.15524	-1.2953	0.65212	-1.2496	0.49242	-1.437		0.1049	1.1094	0.25258	0.070845	-0.28806	0.14911		1.4624	0.13366	1.8354	0.045672	2.1642	0.27024
	0.1572	-1.277	0.66488	-1.2438	0.50002	-1.4247		0.13349	1.1176	0.27752	0.06618	-0.26663	0.15097		1.445	0.1113	1.8166	0.035077	2.1472	0.26038
	0.15976	-1.2583	0.67768	-1.2381	0.50815	-1.4125		0.16249	1.1251	0.30192	0.061979	-0.24484	0.15244		1.4279	0.08827	1.7975	0.023677	2.13	0.25019
	0.16295	-1.2392	0.69056	-1.2327	0.51683	-1.4002		0.19192	1.132	0.32578	0.058069	-0.22267	0.15351		1.4112	0.064541	1.7781	0.011466	2.1125	0.23966
	0.16682	-1.2199	0.70357	-1.2274	0.52606	-1.388		0.22179	1.1382	0.34909	0.054223	-0.20011	0.15418		1.3949	0.040103	1.7583	-0.0015086	2.0948	0.22876
	0.17137	-1.2002	0.71679	-1.2224	0.53583	-1.3758		0.25209	1.1438	0.37188	0.050133	-0.17717	0.15442		1.3791	0.014958	1.7382	-0.015153	2.0768	0.2175
	0.17663	-1.1803	0.73032	-1.2179	0.54616	-1.3636		0.2828	1.1486	0.39417	0.045437	-0.15387	0.15423		1.3638	-0.010889	1.7177	-0.029343	2.0586	0.20588
	0.18263	-1.1601	0.74425	-1.2141	0.55704	-1.3514		0.31391	1.1527	0.41602	0.039779	-0.13018	0.15358		1.3492	-0.037006	1.7009	-0.043944	2.0401	0.19387
	0.1894	-1.1397	0.7587	-1.2117	0.56847	-1.3394		0.34544	1.156	0.43744	0.032831	-0.10613	0.15246		1.3355	-0.063	1.6832	-0.058824	2.0214	0.18147
	0.19694	-1.1191	0.77375	-1.21	0.58044	-1.3274		0.37735	1.1585	0.4585	0.024293	-0.081721	0.15087		1.3229	-0.088848	1.6648	-0.07385	2.0024	0.16867
	0.2053	-1.0983	0.7895	-1.2082	0.59295	-1.3156		0.40962	1.1602	0.47924	0.013912	-0.056967	0.14878		1.3112	-0.11453	1.6463	-0.088885	1.9832	0.15548
	0.21447	-1.0774	0.80603	-1.2059	0.60598	-1.3038		0.44224	1.1611	0.49971	0.0015297	-0.031887	0.14619		1.3004	-0.14002	1.6278	-0.10379	1.9638	0.14189
	0.22447	-1.0564	0.82334	-1.2033	0.61952	-1.2922		0.47517	1.1612	0.51996	-0.012885	-0.0064998	0.14308		1.2905	-0.16532	1.6101	-0.11843	1.9442	0.1279
	0.23532	-1.0354	0.84132	-1.2006	0.63356	-1.2808		0.5084	1.1603	0.54008	-0.029221	0.019182	0.13945		1.2815	-0.19039	1.5943	-0.1327	1.9244	0.11351
	0.24703	-1.0144	0.85988	-1.1978	0.64808	-1.2695		0.54189	1.1586	0.56015	-0.047252	0.045145	0.13528		1.2734	-0.21521	1.5798	-0.14648	1.9043	0.098705
	0.2596	-0.99343	0.87894	-1.1946	0.66306	-1.2584		0.5756	1.1559	0.58027	-0.066682	0.071352	0.13057		1.2661	-0.23976	1.5661	-0.1597	1.8842	0.083504
	0.27302	-0.97258	0.89837	-1.1887	0.67847	-1.2476		0.60949	1.1523	0.60058	-0.087187	0.097771	0.1253		1.2596	-0.26403	1.5523	-0.17229	1.8638	0.067911
	0.2873	-0.95189	0.91794	-1.1662	0.69429	-1.2369		0.64353	1.1477	0.62119	-0.10843	0.12439	0.11948		1.2539	-0.288	1.5377	-0.18417	1.8434	0.051924
	0.30244	-0.93138	0.93733	-1.1503	0.71051	-1.2265		0.67768	1.1422	0.64224	-0.13003	0.15119	0.1131		1.2489	-0.31164	1.5266	-0.19529	1.8228	0.035539
	0.31843	-0.91113	0.95623	-1.1521	0.72709	-1.2162		0.7119	1.1357	0.66382	-0.15163	0.17813	0.10615		1.2446	-0.33536	1.5157	-0.20557	1.8021	0.018775
	0.33523	-0.89119	0.97437	-1.1531	0.74398	-1.2063		0.74612	1.1282	0.686	-0.17294	0.20515	0.098639		1.2408	-0.3595	1.5047	-0.21493	1.7814	0.0016474
	0.35283	-0.87159	0.99163	-1.1538	0.76117	-1.1966		0.78031	1.1197	0.70878	-0.19374	0.23226	0.090565		1.2377	-0.38404	1.4938	-0.22333	1.7606	-0.015845
	0.37124	-0.85239	1.0079	-1.1541	0.77865	-1.1871		0.81444	1.1103	0.73211	-0.21386	0.25943	0.081924		1.2352	-0.40898	1.483	-0.23074	1.7398	-0.033707
	0.39041	-0.83362	1.0231	-1.154	0.79637	-1.1779		0.84845	1.0998	0.75585	-0.23319	0.28662	0.072726		1.2334	-0.43386	1.4722	-0.23754	1.719	-0.051912
	0.4103	-0.81536	1.0373	-1.1536	0.81428	-1.169		0.88226	1.0883	0.77983	-0.25163	0.31377	0.062983		1.2323	-0.45832	1.4614	-0.24367	1.6982	-0.070439
	0.43089	-0.79763	1.0504	-1.1529	0.83236	-1.1603		0.91585	1.0759	0.80379	-0.26913	0.34087	0.052696		1.232	-0.48232	1.4505	-0.24912	1.6775	-0.089289
	0.45217	-0.78046	1.0625	-1.1518	0.8506	-1.1518		0.94918	1.0624	0.82743	-0.28566	0.36791	0.041867		1.2325	-0.50586	1.4397	-0.25389	1.6568	-0.10847
	0.47409	-0.76389	1.0736	-1.1504	0.86895	-1.1436		0.98219	1.048	0.85041	-0.30117	0.39484	0.030513		1.2337	-0.52892	1.429	-0.26193	1.6362	-0.12794
	0.49658	-0.74798	1.0839	-1.1487	0.88736	-1.1356		1.0148	1.0326	0.87239	-0.31566	0.42161	0.018655		1.2358	-0.55147	1.4185	-0.27161	1.6157	-0.14769
	0.51963	-0.73273	1.0933	-1.1466	0.90582	-1.1278		1.047	1.0163	0.89306	-0.32911	0.44822	0.0062956		1.2389	-0.57348	1.4083	-0.28045	1.5954	-0.16772
	0.54321	-0.71817	1.102	-1.1441	0.92432	-1.1203		1.0788	0.99911	0.91219	-0.34155	0.47466	-0.0065587		1.2429	-0.59489	1.3984	-0.28838	1.5752	-0.18803
	0.56727	-0.70434	1.11	-1.1414	0.94282	-1.1129		1.1101	0.98099	0.92966	-0.35307	0.50088	-0.019886				1.3889	-0.29813	1.5554	-0.20838
	0.59174	-0.69125	1.1175	-1.1382	0.96128	-1.1058		1.1409	0.96199	0.94544	-0.3638	0.52684	-0.033662				1.3798	-0.3085	1.5362	-0.22855
	0.61661	-0.67891	1.1246	-1.1348	0.97969	-1.0988		1.171	0.94213	0.95962	-0.37391	0.55255	-0.047881				1.3712	-0.31945	1.5176	-0.24854
	0.64184	-0.66734	1.1313	-1.131	0.99804	-1.092		1.2006	0.92142	0.97235	-0.38364	0.57799	-0.062534				1.3632	-0.33095	1.4995	-0.26835
	0.66738	-0.65654	1.1377	-1.1269	1.0163	-1.0853		1.2296	0.89992	0.98393	-0.39334	0.60314	-0.0776				1.3555	-0.34299	1.4821	-0.28798
	0.69318	-0.64652	1.1439	-1.1224	1.0345	-1.0788		1.2578	0.87764	0.99473	-0.40342	0.62798	-0.093057				1.3483	-0.35557	1.4652	-0.30744
	0.71922	-0.63729	1.1502	-1.1175	1.0525	-1.0724		1.2854	0.85462	1.0052	-0.41428	0.65249	-0.1089				1.3415	-0.3687	1.4488	-0.32671
	0.74547	-0.62884	1.1567	-1.1123	1.0704	-1.0661		1.3123	0.83087	1.0156	-0.42626	0.67668	-0.12511				1.335	-0.38237	1.433	-0.3458
	0.77189	-0.62118	1.1635	-1.1069	1.0881	-1.0599		1.3385	0.80642	1.0265	-0.43972	0.70054	-0.14168				1.3288	-0.39658	1.4177	-0.36471
	0.79845	-0.6143	1.1707	-1.1013	1.1057	-1.0537		1.3639	0.78131	1.038	-0.45495	0.72406	-0.15859				1.3228	-0.41132	1.403	-0.38345
	0.82512	-0.60818	1.1784	-1.0955	1.1232	-1.0476		1.3885	0.75555	1.0504	-0.47214	0.74723	-0.17583				1.317	-0.42659	1.3887	-0.402
	0.85187	-0.60281	1.1867	-1.0896	1.1405	-1.0416		1.4124	0.72919	1.0637	-0.49131	0.77005	-0.1934				1.3113	-0.44236	1.375	-0.42037
	0.87869	-0.59817	1.1957	-1.0837	1.1576	-1.0355		1.4355	0.70223	1.078	-0.51231	0.79253	-0.21128				1.3057	-0.45865	1.3618	-0.43855
	0.90556	-0.59426	1.2052	-1.0776	1.1746	-1.0295		1.4578	0.6747	1.0932	-0.53483	0.81467	-0.22948				1.3002	-0.47543	1.349	-0.45658
	0.93247	-0.59106	1.2151	-1.0717	1.1914	-1.0234		1.4793	0.64663	1.1093	-0.55845	0.83648	-0.24799				1.2947	-0.49271	1.3368	-0.47443
	0.95938	-0.58857	1.2253	-1.0657	1.2081	-1.0174		1.4999	0.61804	1.1261	-0.58273	0.85795	-0.26678				1.2892	-0.51048	1.3251	-0.49211
	0.98631	-0.58676	1.2357	-1.0599	1.2246	-1.0112		1.5198	0.58894	1.1434	-0.60726	0.87909	-0.28589				1.2838	-0.52873	1.3139	-0.50964
	1.0132	-0.58561	1.246	-1.0542	1.241	-1.005		1.5388	0.55935	1.1609	-0.63159	0.89993	-0.3053				1.2784	-0.54747	1.3032	-0.52702
	1.0402	-0.58511	1.256	-1.0486	1.2573	-0.99865		1.5571	0.52928	1.1786	-0.6553	0.92046	-0.32502				1.2731	-0.5667	1.293	-0.54428
	1.0671	-0.58525	1.2656	-1.0432	1.2734	-0.99222		1.5745	0.49877	1.1962	-0.67802	0.94068	-0.34503				1.2677	-0.58641	1.2834	-0.56141
	1.094	-0.58601	1.2747	-1.0381	1.2893	-0.98571		1.5911	0.4678	1.2135	-0.69954	0.96062	-0.36535				1.2624	-0.60661	1.2745	-0.57845
	1.121	-0.58736	1.2831	-1.0332	1.3048	-0.97916		1.6069	0.43639	1.2302	-0.71974	0.98029	-0.38601				1.2572	-0.62729	1.2661	-0.59541
	1.1479	-0.58929	1.2907	-1.0284	1.3199	-0.97255		1.6219	0.40454	1.246	-0.73859	0.99969	-0.40699
	1.1749	-0.59178	1.2976	-1.0239	1.3347	-0.96588		1.636	0.37229	1.2611	-0.75618	1.0188	-0.4283
	1.2015	-0.59477	1.3037	-1.0196	1.3491	-0.95913		1.6494	0.33961	1.2755	-0.77268	1.0377	-0.44996
	1.2276	-0.59819	1.309	-1.0154	1.3631	-0.9523		1.6619	0.30651	1.2893	-0.78828	1.0564	-0.47199
	1.2531	-0.602	1.3136	-1.0114	1.3767	-0.94539		1.6737	0.27301	1.3024	-0.80323	1.0748	-0.4944
	1.2781	-0.60615	1.3175	-1.0075	1.3899	-0.93839		1.6846	0.23911	1.3148	-0.81777	1.093	-0.51718
	1.3025	-0.61058	1.3207	-1.0037	1.4028	-0.9313		1.6947	0.20482	1.3263	-0.83216	1.1109	-0.54036
	1.3264	-0.61526	1.3235	-0.99985	1.4153	-0.92411		1.7041	0.17012	1.3373	-0.84658	1.1287	-0.56397
	1.3498	-0.62012	1.3259	-0.99606	1.4274	-0.91684		1.7126	0.13503	1.3492	-0.86117	1.1462	-0.58802
	1.3727	-0.6251	1.3278	-0.99227	1.4391	-0.90947		1.7203	0.099575	1.3597	-0.87602	1.1635	-0.61248
	1.3951	-0.63017	1.329	-0.98844	1.4505	-0.90201		1.7271	0.063738	1.3695	-0.89119	1.1806	-0.63741
	1.417	-0.63524	1.3301	-0.98457	1.4615	-0.89445		1.7332	0.027516	1.3786	-0.90672	1.1975	-0.66281
	1.4385	-0.64025	1.3318	-0.98063	1.4721	-0.8868		1.7384	-0.0090708	1.3872	-0.92261	1.2142	-0.6887
	1.4596	-0.64511	1.3338	-0.9766	1.4823	-0.87907		1.7428	-0.045999	1.395	-0.93883	1.2307	-0.71509
	1.4804	-0.64976	1.336	-0.97245	1.4921	-0.87124		1.7463	-0.08327	1.4021	-0.95537	1.2469	-0.74197
	1.5007	-0.6541	1.3382	-0.96814	1.5016	-0.86333		1.7491	-0.12088	1.4084	-0.97217	1.2629	-0.76937
	1.5208	-0.658	1.3405	-0.96366	1.5107	-0.85533		1.7509	-0.15881	1.4131	-0.98921	1.2786	-0.7973
	1.5406	-0.66136	1.343	-0.95896	1.5194	-0.84726		1.752	-0.19703	1.4163	-1.0064	1.294	-0.82575
			1.3455	-0.95403	1.5277	-0.83911		1.7522	-0.23553	1.4211	-1.0238	1.309	-0.85428
			1.3482	-0.94887	1.5356	-0.83089		1.7515	-0.2743	1.4254	-1.0413	1.3231	-0.88249
			1.351	-0.94348	1.5431	-0.8226		1.75	-0.31331	1.43	-1.0588	1.3366	-0.91038
			1.3537	-0.93789	1.5502	-0.81425		1.7477	-0.35255	1.4348	-1.0762	1.3493	-0.93794
			1.3558	-0.93214	1.5569	-0.80584		1.7445	-0.39198	1.4398	-1.0935	1.3614	-0.96518
			1.3582	-0.92628	1.5632	-0.79738		1.7405	-0.43157	1.4449	-1.1104	1.3728	-0.9921
			1.3612	-0.9204	1.5692	-0.78888		1.7357	-0.47131	1.45	-1.1269	1.3835	-1.0187
			1.3643	-0.91457	1.5747	-0.78034		1.7301	-0.51118	1.4549	-1.1428	1.3935	-1.0449
			1.3676	-0.90886	1.5797	-0.77177		1.7237	-0.55113	1.4596	-1.158	1.4029	-1.0708
			1.3711	-0.90335	1.5844	-0.76318		1.7165	-0.59114	1.4641	-1.1723	1.4118	-1.0964
			1.3745	-0.8981	1.5886	-0.75457		1.7085	-0.63118	1.4684	-1.1859	1.42	-1.1216
			1.3778	-0.89316	1.5924	-0.74596		1.6998	-0.67125	1.4724	-1.1986	1.4276	-1.1464
			1.3808	-0.88853	1.5957	-0.73737		1.6904	-0.71129	1.4762	-1.2106	1.4347	-1.1709
			1.383	-0.88425	1.5985	-0.72879		1.6803	-0.75127	1.48	-1.2219	1.4412	-1.1951
			1.3847	-0.88028	1.6009	-0.72025		1.6695	-0.79119	1.4835	-1.2329	1.4472	-1.2188
			1.3866	-0.87662	1.6028	-0.71175		1.6582	-0.83103	1.4869	-1.2437	1.4527	-1.2423
			1.3886	-0.87322	1.6041	-0.70334		1.6464	-0.87037	1.4901	-1.2546	1.4577	-1.2653
			1.3911	-0.87003	1.6049	-0.69501		1.6343	-0.90879	1.4931	-1.2658	1.4621	-1.288
			1.3938	-0.86701				1.622	-0.94632	1.4959	-1.2778	1.4661	-1.3104
			1.3967	-0.86412				1.6095	-0.98299	1.4986	-1.2904	1.4695	-1.3324
			1.3988	-0.86132				1.5969	-1.0188	1.501	-1.3032	1.4725	-1.354
			1.4009	-0.85858				1.5842	-1.0539	1.5033	-1.317	1.4749	-1.3753
			1.4036	-0.85583				1.5716	-1.0882	1.5058	-1.3313	1.4769	-1.3962
			1.4069	-0.85291				1.559	-1.1217	1.508	-1.3448	1.4783	-1.4167
			1.4105	-0.84965				1.5465	-1.1546	1.5099	-1.3579	1.4792	-1.4369
			1.4143	-0.84613				1.5342	-1.1868	1.5115	-1.3708	1.4796	-1.4567
			1.4184	-0.84238				1.5222	-1.2184	1.5128	-1.3837	1.4794	-1.4761
			1.4227	-0.8386				1.5104	-1.2494	1.5137	-1.3964	1.4785	-1.4952
			1.4271	-0.83444				1.499	-1.2798	1.5144	-1.4089	1.4769	-1.5138
			1.4317	-0.82984				1.4881	-1.3098	1.5148	-1.4217
			1.4365	-0.82486				1.4778	-1.3394	1.5149	-1.4325
			1.4415	-0.81958				1.4682	-1.3685	1.5148	-1.4422
			1.4466	-0.814				1.4594	-1.3973	1.5144	-1.4519
			1.4519	-0.80811				1.4515	-1.4257	1.5135	-1.4612
			1.4575	-0.80192				1.4447	-1.4539	1.5128	-1.4701
			1.4632	-0.79543				1.4391	-1.4817	1.5117	-1.4786
			1.4691	-0.78863				1.4349	-1.5092	1.5103	-1.4867
			1.4752	-0.78152						1.5086	-1.4942
			1.4815	-0.77411						1.5067	-1.5013
			1.488	-0.76639						1.5045	-1.5079
			1.4948	-0.75836						1.502	-1.514
			1.5017	-0.75002						1.4994	-1.5197
			1.5089	-0.74137						1.4964	-1.5248
			1.5164	-0.73242						1.4933	-1.5295
			1.5241	-0.72316						1.4899	-1.5336
			1.532	-0.71358						1.4862	-1.5373
			1.5401	-0.7037						1.4824	-1.5405
			1.5485	-0.69352						1.4783	-1.5432
			1.5571	-0.68302						1.474	-1.5453
			1.566	-0.67222						1.4695	-1.547
			1.5751	-0.6611						1.4647	-1.5482
			1.5845	-0.64968

## Sheet: 3b
	gains dark	gains light			Fig 3c				fig 3d							Fig3e
	2.3333	4.5222			value	std			dark:			Light:
	2.9357	2.8			L: 69.1817	L: 7.8698											y	Sem
	2.3658	7.0375			D: 26.2843	D: 1.6875			x	y	sem	x	y	sem		dark	0.6212	0.0243
	3.6658	3.5875							10	19.091	2.4549	10	23.8818	5.1215		light	0.7382	0.0286
	2.5607	3.5222							30	23.4516	1.7556	30	47.5591	7.3712		ttest2	P=0.034
	2.4607	3.3444							50	27.6439	2.0035	50	64.3629	9.811
	4.5186	8.875							70	30.5895	3.4287	70	63.837	13.5339
	2.807	8.05							90	30.2561	2.9896	90	75.7317	9.3294
	3.35	4.5444							110	52.1878	16.5825	110	84.7895	22.871
	2.972	3.4							130	30.6477	7.0376	130	NaN	NaN
									150	34.8756	4.6788	150	NaN	NaN
									170	35.4326	16.3661	170	NaN	NaN
